# Supplementary material for: Effect of the habitat and tusks on trunk grasping techniques in African savannah elephants
Source: Ecol Evol. 2024 Apr 19;14(4):e11317. doi: 10.1002/ece3.11317 (PMC11027014; doi:10.1002/ece3.11317)
Supplement: Supplementary file 1 — Data S1 [file ECE3-14-e11317-s003.xlsx]

## Sheet: Feuil1
Observation date	Person recording the video	Individual ID	Studied park	Individual sex	Age class	Tusks: presence/ absence	Tusks: break	Tusks: size	Tusks: curve	Tusks: opening	Tusks: symmetry	Grasped item	Task	Trunk posture	Grasping direction bias	Parts of the trunk from 1 to 6
dd/mm/yy	Ca: Camille			f: female	s: sub-adult	p2 : 2 tusks presence	b2 : the 2 tusks are break	H, I, J, K, L for the size categories	c2 : the 2 tusks are curve	O : open, diverge	s2 : the 2 tusks are symmetric	b2: grass	F1: Direct feeding	p: pinch	F: face	Part 1 to 6 : A, B, C, D, E, F
	G: Grégoire			m: male	a: adult	p0 : none	b0 : none are break	L for left	c0 : none are curve	S : shut, converge	s0 : unconcerned	b4: leaves		w: wrap	L: left
	J: Julie			NA	l: large adult	pL : only the left tusk	bL : only the left one is break	R for right	cL : only the left one is curve	N : neutral	sL : the left one is higher	b7: small branch		t: torsion	R: Right
	R: Raphaël					pR : only the right tusk	bR : only the right one is break	2 if the two tusks have the same size	cR : only the right one is curve	L for left, R for right	sR : the right one is higher
	Cé: Céline						NA	LR0 : none	NA	2 if the two tusks have the same opening	NA
								NA		RL0 : none, NA
2020-01-31	R	Ma101	Kruger	m	a	p2	b0	2K	c2	2O	s2	b4	F1	w	R	ABC
2020-01-31	R	Ma101	Kruger	m	a	p2	b0	2K	c2	2O	s2	b2	F1	p	F	AB
2020-01-31	R	Ma101	Kruger	m	a	p2	b0	2K	c2	2O	s2	b2	F2	w	R	AB
2020-01-31	R	Ma101	Kruger	m	a	p2	b0	2K	c2	2O	s2	b2	F3	w	F	BC
2020-01-31	R	Ma101	Kruger	m	a	p2	b0	2K	c2	2O	s2	b2	F1	p	F	AB
2020-01-31	R	Ma101	Kruger	m	a	p2	b0	2K	c2	2O	s2	b2	F1	p	F	AB
2020-01-31	R	Ma101	Kruger	m	a	p2	b0	2K	c2	2O	s2	b2	F2	w	L	AB
2020-01-31	R	Ma101	Kruger	m	a	p2	b0	2K	c2	2O	s2	b2	F3	w	F	ABC
2020-01-31	R	Ma101	Kruger	m	a	p2	b0	2K	c2	2O	s2	b4	F2	p	F	AB
2020-01-31	R	Ma101	Kruger	m	a	p2	b0	2K	c2	2O	s2	b4	F3	w	F	ABC
2020-01-31	R	Ma101	Kruger	m	a	p2	b0	2K	c2	2O	s2	b4	F2	w	R	ABC
2020-01-31	R	Ma101	Kruger	m	a	p2	b0	2K	c2	2O	s2	b4	F3	w	F	ABC
2020-01-31	R	Ma101	Kruger	m	a	p2	b0	2K	c2	2O	s2	b4	F2	w	R	ABC
2020-01-31	R	Ma101	Kruger	m	a	p2	b0	2K	c2	2O	s2	b4	F3	w	F	ABC
2020-01-31	R	Ma101	Kruger	m	a	p2	b0	2K	c2	2O	s2	b4	F2	w	R	ABC
2020-01-31	R	Ma101	Kruger	m	a	p2	b0	2K	c2	2O	s2	b4	F3	w	F	ABC
2020-01-31	R	Ma101	Kruger	m	a	p2	b0	2K	c2	2O	s2	b4	F5	w	F	ABCDE
2020-01-31	R	Ma101	Kruger	m	a	p2	b0	2K	c2	2O	s2	b4	F1	w	F	BCDE
2020-01-31	R	Ma101	Kruger	m	a	p2	b0	2K	c2	2O	s2	b2	F2	p	F	AB
2020-01-31	R	Ma101	Kruger	m	a	p2	b0	2K	c2	2O	s2	b2	F3	w	F	ABC
2020-01-31	R	Ma101	Kruger	m	a	p2	b0	2K	c2	2O	s2	b2	F2	p	R	AB
2020-01-31	R	Ma101	Kruger	m	a	p2	b0	2K	c2	2O	s2	b2	F3	w	F	ABC
2020-02-01	J	Ma2	Kruger	m	a	p2	b0	2J	c2	2O	sL	b8	O	w	F	AB
2020-02-01	G	Ma2	Kruger	m	a	p2	b0	2J	c2	2O	sL	a3	C3	p	F	A
2020-02-01	J	Ma3	Kruger	m	a	p2	b0	2J	c2	2N	s2	b8	F8	w	F	ABC
2020-02-01	J	Ma3	Kruger	m	a	p2	b0	2J	c2	2N	s2	b8	F8	w	R	ABCD
2020-02-01	J	Ma4	Kruger	m	a	p2	bR	2J	c2	2O	sL	d1	T	NA	NA	NA
2020-02-01	Ca	Ma102	Kruger	m	a	p2	b2	LHRI	c0	RL0	s0	a4	C3	w	R	ABC
2020-02-01	Ca	Ma5	Kruger	m	a	p2	b0	2J	c2	2N	s2	a4	C1	w	R	BC
2020-02-01	J	Ma6	Kruger	m	a	p2	b0	2J	c2	2O	sL	a4	C3	w	L	ABCD
2020-02-01	J	Ma6	Kruger	m	a	p2	b0	2J	c2	2O	sL	a4	C3	w	L	ABC
2020-02-01	J	Ma6	Kruger	m	a	p2	b0	2J	c2	2O	sL	b2	F8	p	F	B
2020-02-01	J	Ma6	Kruger	m	a	p2	b0	2J	c2	2O	sL	b2	F8	p	F	A
2020-02-01	J	Ma6	Kruger	m	a	p2	b0	2J	c2	2O	sL	b8	F8	w	F	ABC
2020-02-01	J	Ma7	Kruger	m	a	p2	b0	2J	c2	2O	s2	d1	T	w	L	ABCDE
2020-02-01	J	Ma7	Kruger	m	a	p2	b0	2J	c2	2O	s2	d1	T	w	R	ABCD
2020-02-01	J	Ma7	Kruger	m	a	p2	b0	2J	c2	2O	s2	d1	T	w	R	ABCDE
2020-02-01	J	Ma7	Kruger	m	a	p2	b0	2J	c2	2O	s2	d1	T	w	L	ABCDE
2020-02-01	J	Ma7	Kruger	m	a	p2	b0	2J	c2	2O	s2	d1	T	w	L	ABCD
2020-02-01	J	Ma8	Kruger	m	a	p2	b0	2J	c2	LSRO	sR	a2	C3	w	R	BCD
2020-02-01	J	Ma8	Kruger	m	a	p2	b0	2J	c2	LSRO	sR	d1	T	NA	NA	NA
2020-02-01	J	Ma8	Kruger	m	a	p2	b0	2J	c2	LSRO	sR	d1	T	w	F	BCDE
2020-02-01	Ca	Ma9	Kruger	m	a	p2	b0	2J	c2	2O	s2	a4	C3	w	L	BC
2020-02-01	Ca	Ma10	Kruger	m	a	p2	b0	LJRK	cR	LORN	sR	d1	T	w	L	ABC
2020-02-01	Ca	Ma10	Kruger	m	a	p2	b0	LJRK	cR	LORN	sR	d1	T	NA	NA	NA
2020-02-01	Ca	Ma11	Kruger	m	a	p2	b0	LKRJ	c2	LORN	sL	d1	T	NA	NA	NA
2020-02-01	Ce	Fa101	Kruger	f	a	p0	b0	LR0	c0	RL0	s0	b2	F1	w	F	AB
2020-02-01	Ce	Fs101	Kruger	f	s	p2	b0	2I	c2	LORN	s2	b2	F1	p	F	A
2020-02-02	J	Ma12	Kruger	m	a	p2	b0	2J	c2	2S	sR	d1	T	w	L	BCDE
2020-02-02	J	Ma12	Kruger	m	a	p2	b0	2J	c2	2S	sR	d1	T	w	R	BCDE
2020-02-02	J	Ma12	Kruger	m	a	p2	b0	2J	c2	2S	sR	d1	T	w	L	BCDE
2020-02-02	J	Ma12	Kruger	m	a	p2	b0	2J	c2	2S	sR	d1	T	w	R	BCDE
2020-02-02	G	Fa104	Kruger	f	a	p2	b0	2I	cL	2S	sL	b2	F1	p	F	A
2020-02-02	G	Fa104	Kruger	f	a	p2	b0	2I	cL	2S	sL	b2	F2	p	F	A
2020-02-02	G	Fa104	Kruger	f	a	p2	b0	2I	cL	2S	sL	b2	F3	w	F	AB
2020-02-02	G	Fa104	Kruger	f	a	p2	b0	2I	cL	2S	sL	b2	F2	p	F	A
2020-02-02	G	Fa104	Kruger	f	a	p2	b0	2I	cL	2S	sL	b2	F3	w	F	AB
2020-02-02	G	Fa104	Kruger	f	a	p2	b0	2I	cL	2S	sL	b2	F2	p	F	A
2020-02-02	G	Fa104	Kruger	f	a	p2	b0	2I	cL	2S	sL	b2	F3	w	R	AB
2020-02-02	G	Fa104	Kruger	f	a	p2	b0	2I	cL	2S	sL	b2	F3	w	F	ABC
2020-02-02	G	Fa104	Kruger	f	a	p2	b0	2I	cL	2S	sL	b2	F1	p	F	A
2020-02-02	G	Fa104	Kruger	f	a	p2	b0	2I	cL	2S	sL	b2	F1	p	F	A
2020-02-02	G	Fa104	Kruger	f	a	p2	b0	2I	cL	2S	sL	b2	F2	w	F	B
2020-02-02	G	Fa104	Kruger	f	a	p2	b0	2I	cL	2S	sL	b2	F1	p	F	A
2020-02-02	G	Fa104	Kruger	f	a	p2	b0	2I	cL	2S	sL	b2	F1	p	F	A
2020-02-02	G	Fa104	Kruger	f	a	p2	b0	2I	cL	2S	sL	b2	F6	p	F	A
2020-02-02	G	Fa104	Kruger	f	a	p2	b0	2I	cL	2S	sL	b2	F6	p	F	A
2020-02-02	G	Fa104	Kruger	f	a	p2	b0	2I	cL	2S	sL	b2	F1	p	F	A
2020-02-02	G	Fa104	Kruger	f	a	p2	b0	2I	cL	2S	sL	b2	F1	p	F	A
2020-02-02	G	Fa104	Kruger	f	a	p2	b0	2I	cL	2S	sL	b2	F4	p	F	A
2020-02-02	G	Fa104	Kruger	f	a	p2	b0	2I	cL	2S	sL	b2	F1	p	F	A
2020-02-02	G	Fa104	Kruger	f	a	p2	b0	2I	cL	2S	sL	b2	F2	w	R	AB
2020-02-02	G	Fa104	Kruger	f	a	p2	b0	2I	cL	2S	sL	b2	F3	w	F	ABC
2020-02-02	G	Fa104	Kruger	f	a	p2	b0	2I	cL	2S	sL	b2	F2	p	F	A
2020-02-02	G	Fa104	Kruger	f	a	p2	b0	2I	cL	2S	sL	b2	F3	w	F	ABCD
2020-02-02	G	Fa104	Kruger	f	a	p2	b0	2I	cL	2S	sL	b2	F1	p	F	A
2020-02-02	G	Fa104	Kruger	f	a	p2	b0	2I	cL	2S	sL	b2	F4	w	F	AB
2020-02-02	G	Fa104	Kruger	f	a	p2	b0	2I	cL	2S	sL	b2	F5	w	F	ABCD
2020-02-02	G	Fa104	Kruger	f	a	p2	b0	2I	cL	2S	sL	b2	F5	w	F	ABC
2020-02-02	G	Fa104	Kruger	f	a	p2	b0	2I	cL	2S	sL	b2	F5	w	F	ABCDE
2020-02-02	G	Fa104	Kruger	f	a	p2	b0	2I	cL	2S	sL	b2	F5	w	F	ABCDE
2020-02-02	G	Fa104	Kruger	f	a	p2	b0	2I	cL	2S	sL	b2	F6	w	L	AB
2020-02-02	G	Fa104	Kruger	f	a	p2	b0	2I	cL	2S	sL	b2	F1	p	F	A
2020-02-02	G	Fa104	Kruger	f	a	p2	b0	2I	cL	2S	sL	b2	F4	w	R	AB
2020-02-02	G	Fa104	Kruger	f	a	p2	b0	2I	cL	2S	sL	b2	F5	w	F	ABC
2020-02-02	G	Fa104	Kruger	f	a	p2	b0	2I	cL	2S	sL	b2	F5	w	F	ABCD
2020-02-02	G	Fa104	Kruger	f	a	p2	b0	2I	cL	2S	sL	b2	F2	w	R	AB
2020-02-02	G	Fa104	Kruger	f	a	p2	b0	2I	cL	2S	sL	b2	F3	w	F	ABC
2020-02-02	G	Fa104	Kruger	f	a	p2	b0	2I	cL	2S	sL	b2	F5	p	R	A
2020-02-02	G	Fa104	Kruger	f	a	p2	b0	2I	cL	2S	sL	b2	F5	p	R	A
2020-02-02	G	Fa104	Kruger	f	a	p2	b0	2I	cL	2S	sL	b2	F3	w	F	ABC
2020-02-02	G	Fa104	Kruger	f	a	p2	b0	2I	cL	2S	sL	b2	F1	p	R	A
2020-02-02	G	Fa104	Kruger	f	a	p2	b0	2I	cL	2S	sL	d1	T	NA	NA	NA
2020-02-02	Ca	Fa105	Kruger	f	a	p2	b0	LJRK	c2	2O	s2	b2	F1	p	F	A
2020-02-02	Ca	Fa105	Kruger	f	a	p2	b0	LJRK	c2	2O	s2	b2	F3	w	F	ABC
2020-02-02	Ca	Fa105	Kruger	f	a	p2	b0	LJRK	c2	2O	s2	b2	F2	w	R	AB
2020-02-02	Ca	Fa105	Kruger	f	a	p2	b0	LJRK	c2	2O	s2	b2	F3	w	F	AB
2020-02-01	Ce	Fa107	Kruger	f	a	p2	b0	2K	c2	2S	s2	d1	T	NA	NA	NA
2020-02-01	Ce	Fa107	Kruger	f	a	p2	b0	2K	c2	2S	s2	d1	T	NA	NA	NA
2020-02-02	Ca	Fs1	Kruger	f	s	p2	b0	2I	c0	2S	s2	d1	T	NA	NA	NA
2020-02-02	Ca	Fs1	Kruger	f	s	p2	b0	2I	c0	2S	s2	b2	F1	p	R	A
2020-02-02	Ca	Fs1	Kruger	f	s	p2	b0	2I	c0	2S	s2	b2	F1	w	R	AB
2020-02-02	Ca	Fs1	Kruger	f	s	p2	b0	2I	c0	2S	s2	b2	F1	p	F	A
2020-02-02	Ca	Fs1	Kruger	f	s	p2	b0	2I	c0	2S	s2	b2	F2	p	F	A
2020-02-02	Ca	Fs1	Kruger	f	s	p2	b0	2I	c0	2S	s2	b2	F3	w	R	AB
2020-02-02	Ca	Fs1	Kruger	f	s	p2	b0	2I	c0	2S	s2	b2	F1	w	F	AB
2020-02-02	Ca	Fs1	Kruger	f	s	p2	b0	2I	c0	2S	s2	b2	F2	w	F	AB
2020-02-02	Ca	Fs1	Kruger	f	s	p2	b0	2I	c0	2S	s2	b2	F3	w	F	ABCD
2020-02-02	Ca	Fs1	Kruger	f	s	p2	b0	2I	c0	2S	s2	b2	F2	w	R	BC
2020-02-02	Ca	Fs1	Kruger	f	s	p2	b0	2I	c0	2S	s2	b2	F3	w	F	ABCD
2020-02-02	Ca	Fs1	Kruger	f	s	p2	b0	2I	c0	2S	s2	b2	F1	w	F	AB
2020-02-02	Ca	Fs1	Kruger	f	s	p2	b0	2I	c0	2S	s2	b2	F1	p	F	A
2020-02-02	Ca	Fs1	Kruger	f	s	p2	b0	2I	c0	2S	s2	b2	F1	w	F	AB
2020-02-02	J	Fs2	Kruger	f	s	p2	b0	2I	c0	2O	s2	b4	F3	p	F	ABC
2020-02-02	J	Fs2	Kruger	f	s	p2	b0	2I	c0	2O	s2	b7	F1	p	F	A
2020-02-02	J	Fa2	Kruger	f	a	p2	b0	2J	cR	2O	sL	b8	F1	w	L	ABC
2020-02-02	J	Fa2	Kruger	f	a	p2	b0	2J	cR	2O	sL	b2	F1	w	F	AB
2020-02-02	J	Fa2	Kruger	f	a	p2	b0	2J	cR	2O	sL	b2	F1	w	F	AB
2020-02-02	J	Fa2	Kruger	f	a	p2	b0	2J	cR	2O	sL	b2	F1	w	F	AB
2020-02-02	J	Fa2	Kruger	f	a	p2	b0	2J	cR	2O	sL	b2	F1	w	F	AB
2020-02-02	J	Fa2	Kruger	f	a	p2	b0	2J	cR	2O	sL	b7	F1	w	R	A
2020-02-02	J	Fa2	Kruger	f	a	p2	b0	2J	cR	2O	sL	d1	T	NA	F	BC
2020-02-02	J	Fa2	Kruger	f	a	p2	b0	2J	cR	2O	sL	d1	T	NA	R	BCDE
2020-02-02	J	Fa2	Kruger	f	a	p2	b0	2J	cR	2O	sL	d1	T	NA	F	BCDEF
2020-02-02	J	Fa3	Kruger	f	a	p2	b0	2J	c0	2S	s2	b2	F1	p	F	A
2020-02-02	G	Ma15	Kruger	m	a	p2	b0	2J	c2	2O	s2	d1	T	p	L	ABCD
2020-02-02	G	Ma15	Kruger	m	a	p2	b0	2J	c2	2O	s2	d1	T	NA	NA	NA
2020-02-02	Ca	Ma15	Kruger	m	a	p2	b0	2J	c2	2O	s2	a4	C3	p	F	A
2020-02-02	Ca	Ma15	Kruger	m	a	p2	b0	2J	c2	2O	s2	a4	C3	w	F	ABC
2020-02-02	G	Ma16	Kruger	m	a	p2	b0	2J	c2	2N	sL	d1	T	p	F	ABC
2020-02-02	G	Ma16	Kruger	m	a	p2	b0	2J	c2	2N	sL	d1	T	p	F	ABCD
2020-02-02	G	Ma16	Kruger	m	a	p2	b0	2J	c2	2N	sL	a2	C3	w	R	ABC
2020-02-02	Ca	Ma16	Kruger	m	a	p2	b0	2J	c2	2N	sL	a2	C3	w	F	BCDE
2020-02-02	Ca	Ma16	Kruger	m	a	p2	b0	2J	c2	2N	sL	b8	O	NA	NA	NA
2020-02-02	Ca	Ma16	Kruger	m	a	p2	b0	2J	c2	2N	sL	a2	C3	w	F	CDE
2020-02-02	Ca	Ma17	Kruger	m	a	p2	b0	2K	c2	2O	s2	d1	T	p	L	ABCD
2020-02-02	Ca	Ma17	Kruger	m	a	p2	b0	2K	c2	2O	s2	d1	T	p	L	ABCD
2020-02-02	J	Fa113	Kruger	f	a	p2	bR	LJRH	cL	2O	s0	b2	F2	p	R	AB
2020-02-02	J	Fa113	Kruger	f	a	p2	bR	LJRH	cL	2O	s0	b2	F3	w	F	ABC
2020-02-02	J	Fa113	Kruger	f	a	p2	bR	LJRH	cL	2O	s0	b2	F1	p	R	AB
2020-02-02	J	Fa113	Kruger	f	a	p2	bR	LJRH	cL	2O	s0	b2	F2	p	F	A
2020-02-02	J	Fa113	Kruger	f	a	p2	bR	LJRH	cL	2O	s0	b2	F3	w	F	ABC
2020-02-02	J	Fa113	Kruger	f	a	p2	bR	LJRH	cL	2O	s0	b2	F4	w	R	ABC
2020-02-02	J	Fa113	Kruger	f	a	p2	bR	LJRH	cL	2O	s0	b2	F5	p	F	A
2020-02-02	J	Fa113	Kruger	f	a	p2	bR	LJRH	cL	2O	s0	b2	F1	p	R	AB
2020-02-02	J	Fa113	Kruger	f	a	p2	bR	LJRH	cL	2O	s0	b2	F2	p	F	A
2020-02-02	J	Fa113	Kruger	f	a	p2	bR	LJRH	cL	2O	s0	b2	F3	p	F	AB
2020-02-02	J	Fa113	Kruger	f	a	p2	bR	LJRH	cL	2O	s0	b2	F2	p	R	AB
2020-02-02	J	Fa113	Kruger	f	a	p2	bR	LJRH	cL	2O	s0	b2	F3	w	F	ABC
2020-02-02	J	Fa113	Kruger	f	a	p2	bR	LJRH	cL	2O	s0	b2	F1	p	F	A
2020-02-02	J	Fa113	Kruger	f	a	p2	bR	LJRH	cL	2O	s0	b2	F2	p	F	A
2020-02-02	J	Fa113	Kruger	f	a	p2	bR	LJRH	cL	2O	s0	b2	F3	p	F	ABC
2020-02-02	J	Fa113	Kruger	f	a	p2	bR	LJRH	cL	2O	s0	b2	F1	p	F	AB
2020-02-02	Ce	Fa7	Kruger	f	a	p2	b0	LJRK	c0	2N	s2	b2	F1	p	F	AB
2020-02-02	Ce	Fa7	Kruger	f	a	p2	b0	LJRK	c0	2N	s2	b2	F2	w	R	ABC
2020-02-02	Ce	Fa7	Kruger	f	a	p2	b0	LJRK	c0	2N	s2	b2	F3	w	F	ABC
2020-02-02	Ce	Fa7	Kruger	f	a	p2	b0	LJRK	c0	2N	s2	b2	F1	w	R	ABC
2020-02-02	Ce	Fa7	Kruger	f	a	p2	b0	LJRK	c0	2N	s2	b2	F1	w	R	ABC
2020-02-02	Ce	Fa7	Kruger	f	a	p2	b0	LJRK	c0	2N	s2	b2	F2	w	R	ABC
2020-02-02	Ce	Fa7	Kruger	f	a	p2	b0	LJRK	c0	2N	s2	b2	F3	w	F	ABC
2020-02-02	Ce	Fa7	Kruger	f	a	p2	b0	LJRK	c0	2N	s2	b2	F1	p	F	AB
2020-02-02	Ce	Fa7	Kruger	f	a	p2	b0	LJRK	c0	2N	s2	b2	F2	w	F	ABC
2020-02-02	Ce	Fa7	Kruger	f	a	p2	b0	LJRK	c0	2N	s2	b2	F1	p	R	AB
2020-02-02	Ce	Fa7	Kruger	f	a	p2	b0	LJRK	c0	2N	s2	b2	F1	w	F	ABC
2020-02-02	Ce	Fa7	Kruger	f	a	p2	b0	LJRK	c0	2N	s2	b2	F2	p	F	AB
2020-02-02	Ce	Fa7	Kruger	f	a	p2	b0	LJRK	c0	2N	s2	b2	F3	w	F	ABC
2020-02-02	Ce	Fa7	Kruger	f	a	p2	b0	LJRK	c0	2N	s2	b2	F2	p	R	AB
2020-02-02	Ce	Fa7	Kruger	f	a	p2	b0	LJRK	c0	2N	s2	b2	F3	w	F	ABC
2020-02-02	Ce	Fa7	Kruger	f	a	p2	b0	LJRK	c0	2N	s2	b2	F1	w	R	ABC
2020-02-02	Ce	Fa7	Kruger	f	a	p2	b0	LJRK	c0	2N	s2	b2	F3	w	F	ABC
2020-02-02	Ce	Fa7	Kruger	f	a	p2	b0	LJRK	c0	2N	s2	b2	F5	p	F	A
2020-02-02	Ce	Fa7	Kruger	f	a	p2	b0	LJRK	c0	2N	s2	b2	F3	w	F	ABC
2020-02-02	Ce	Fa7	Kruger	f	a	p2	b0	LJRK	c0	2N	s2	b2	F2	w	R	BC
2020-02-02	Ce	Fa7	Kruger	f	a	p2	b0	LJRK	c0	2N	s2	b2	F3	w	F	ABC
2020-02-02	Ce	Fa7	Kruger	f	a	p2	b0	LJRK	c0	2N	s2	b2	F5	p	F	A
2020-02-02	Ce	Fa7	Kruger	f	a	p2	b0	LJRK	c0	2N	s2	b2	F1	w	R	ABC
2020-02-02	Ce	Fa7	Kruger	f	a	p2	b0	LJRK	c0	2N	s2	b2	F2	w	R	ABC
2020-02-02	Ce	Fa7	Kruger	f	a	p2	b0	LJRK	c0	2N	s2	b2	F2	w	R	ABC
2020-02-02	Ce	Fa7	Kruger	f	a	p2	b0	LJRK	c0	2N	s2	b2	F3	w	F	ABC
2020-02-02	Ce	Fa7	Kruger	f	a	p2	b0	LJRK	c0	2N	s2	b2	F2	w	F	ABC
2020-02-02	Ce	Fa7	Kruger	f	a	p2	b0	LJRK	c0	2N	s2	b2	F3	w	F	ABCD
2020-02-02	Ce	Fa7	Kruger	f	a	p2	b0	LJRK	c0	2N	s2	b2	F2	w	R	ABC
2020-02-02	Ce	Fa7	Kruger	f	a	p2	b0	LJRK	c0	2N	s2	b2	F3	w	F	ABCD
2020-02-02	Ce	Fa7	Kruger	f	a	p2	b0	LJRK	c0	2N	s2	b2	F2	w	R	ABC
2020-02-02	Ce	Fa7	Kruger	f	a	p2	b0	LJRK	c0	2N	s2	b2	F3	w	F	ABCD
2020-02-02	Ce	Fa7	Kruger	f	a	p2	b0	LJRK	c0	2N	s2	b2	F2	w	R	ABC
2020-02-02	Ce	Fa7	Kruger	f	a	p2	b0	LJRK	c0	2N	s2	b2	F3	w	F	ABC
2020-02-02	Ce	Fa7	Kruger	f	a	p2	b0	LJRK	c0	2N	s2	b2	F2	w	R	ABC
2020-02-02	Ce	Fa7	Kruger	f	a	p2	b0	LJRK	c0	2N	s2	b2	F1	w	R	AB
2020-02-02	Ce	Fa7	Kruger	f	a	p2	b0	LJRK	c0	2N	s2	b2	F2	w	R	AB
2020-02-02	Ce	Fa7	Kruger	f	a	p2	b0	LJRK	c0	2N	s2	b2	F3	w	F	ABC
2020-02-02	Ce	Fa7	Kruger	f	a	p2	b0	LJRK	c0	2N	s2	b2	F2	w	R	ABC
2020-02-02	Ce	Fa7	Kruger	f	a	p2	b0	LJRK	c0	2N	s2	b2	F3	w	F	ABC
2020-02-02	Ce	Fa7	Kruger	f	a	p2	b0	LJRK	c0	2N	s2	b2	F5	w	F	A
2020-02-02	Ce	Fa7	Kruger	f	a	p2	b0	LJRK	c0	2N	s2	b2	F5	w	F	A
2020-02-02	Ce	Fa7	Kruger	f	a	p2	b0	LJRK	c0	2N	s2	b2	F2	p	F	AB
2020-02-02	Ce	Fa7	Kruger	f	a	p2	b0	LJRK	c0	2N	s2	b2	F3	w	F	ABC
2020-02-02	Ce	Fa7	Kruger	f	a	p2	b0	LJRK	c0	2N	s2	b2	F5	p	F	A
2020-02-02	Ce	Fa7	Kruger	f	a	p2	b0	LJRK	c0	2N	s2	b2	F5	p	F	A
2020-02-02	Ce	Fa7	Kruger	f	a	p2	b0	LJRK	c0	2N	s2	b2	F3	w	F	ABCD
2020-02-02	Ce	Fa7	Kruger	f	a	p2	b0	LJRK	c0	2N	s2	b2	F2	w	R	ABC
2020-02-02	Ce	Fa7	Kruger	f	a	p2	b0	LJRK	c0	2N	s2	b2	F3	w	F	ABC
2020-02-02	Ce	Fa7	Kruger	f	a	p2	b0	LJRK	c0	2N	s2	b2	F2	p	F	AB
2020-02-02	Ce	Fa7	Kruger	f	a	p2	b0	LJRK	c0	2N	s2	b2	F3	w	F	ABC
2020-02-02	Ce	Fa7	Kruger	f	a	p2	b0	LJRK	c0	2N	s2	b2	F2	w	R	ABC
2020-02-02	Ce	Fa7	Kruger	f	a	p2	b0	LJRK	c0	2N	s2	b2	F3	w	F	ABC
2020-02-02	Ce	Fa7	Kruger	f	a	p2	b0	LJRK	c0	2N	s2	b2	F2	p	F	AB
2020-02-02	Ce	Fa7	Kruger	f	a	p2	b0	LJRK	c0	2N	s2	b2	F3	w	F	ABC
2020-02-02	Ce	Fa7	Kruger	f	a	p2	b0	LJRK	c0	2N	s2	b2	F2	w	R	ABC
2020-02-02	Ce	Fa7	Kruger	f	a	p2	b0	LJRK	c0	2N	s2	b2	F3	w	F	ABC
2020-02-02	Ce	Fa7	Kruger	f	a	p2	b0	LJRK	c0	2N	s2	b2	F1	w	R	ABC
2020-02-02	Ce	Fa7	Kruger	f	a	p2	b0	LJRK	c0	2N	s2	b2	F2	p	R	AB
2020-02-02	Ce	Fa7	Kruger	f	a	p2	b0	LJRK	c0	2N	s2	b2	F3	w	F	ABC
2020-02-02	Ce	Fa7	Kruger	f	a	p2	b0	LJRK	c0	2N	s2	b2	F2	w	R	ABC
2020-02-02	Ce	Fa7	Kruger	f	a	p2	b0	LJRK	c0	2N	s2	b2	F3	w	F	ABC
2020-02-02	Ce	Fa7	Kruger	f	a	p2	b0	LJRK	c0	2N	s2	b2	F2	w	R	ABC
2020-02-02	Ce	Fa7	Kruger	f	a	p2	b0	LJRK	c0	2N	s2	b2	F3	w	F	AB
2020-02-02	Ce	Fa7	Kruger	f	a	p2	b0	LJRK	c0	2N	s2	b2	F2	w	F	ABC
2020-02-02	Ce	Fa7	Kruger	f	a	p2	b0	LJRK	c0	2N	s2	b2	F3	w	F	ABC
2020-02-02	Ce	Fa7	Kruger	f	a	p2	b0	LJRK	c0	2N	s2	b2	F2	p	R	AB
2020-02-02	Ce	Fa7	Kruger	f	a	p2	b0	LJRK	c0	2N	s2	b2	F3	w	F	ABC
2020-02-02	Ce	Fa7	Kruger	f	a	p2	b0	LJRK	c0	2N	s2	b2	F2	p	F	AB
2020-02-02	Ce	Fa7	Kruger	f	a	p2	b0	LJRK	c0	2N	s2	b2	F3	w	F	ABCD
2020-02-02	Ce	Fa7	Kruger	f	a	p2	b0	LJRK	c0	2N	s2	b2	F1	w	R	ABC
2020-02-02	Ce	Fa7	Kruger	f	a	p2	b0	LJRK	c0	2N	s2	b2	F1	p	F	AB
2020-02-02	Ce	Fa7	Kruger	f	a	p2	b0	LJRK	c0	2N	s2	b2	F1	w	R	ABC
2020-02-02	Ce	Fa7	Kruger	f	a	p2	b0	LJRK	c0	2N	s2	b2	F2	p	R	AB
2020-02-02	Ce	Fa7	Kruger	f	a	p2	b0	LJRK	c0	2N	s2	b2	F2	w	R	ABC
2020-02-02	Ce	Fa7	Kruger	f	a	p2	b0	LJRK	c0	2N	s2	b2	F3	w	F	ABCD
2020-02-02	Ce	Fa7	Kruger	f	a	p2	b0	LJRK	c0	2N	s2	b2	F2	w	R	ABC
2020-02-02	Ce	Fa7	Kruger	f	a	p2	b0	LJRK	c0	2N	s2	b2	F3	w	F	ABCD
2020-02-02	Ce	Fa7	Kruger	f	a	p2	b0	LJRK	c0	2N	s2	b2	F2	w	R	ABC
2020-02-02	Ce	Fa7	Kruger	f	a	p2	b0	LJRK	c0	2N	s2	b2	F3	w	F	ABC
2020-02-02	Ce	Fa7	Kruger	f	a	p2	b0	LJRK	c0	2N	s2	b2	F5	p	F	A
2020-02-02	Ce	Fa7	Kruger	f	a	p2	b0	LJRK	c0	2N	s2	b2	F1	w	R	ABC
2020-02-02	Ce	Fa7	Kruger	f	a	p2	b0	LJRK	c0	2N	s2	b2	F1	p	R	AB
2020-02-02	Ce	Fa7	Kruger	f	a	p2	b0	LJRK	c0	2N	s2	b10	F1	t	F	ABCDE
2020-02-02	Ce	Fa7	Kruger	f	a	p2	b0	LJRK	c0	2N	s2	b10	F1	t	R	ABCDE
2020-02-02	Ce	Fa7	Kruger	f	a	p2	b0	LJRK	c0	2N	s2	b10	F1	t	R	ABC
2020-02-02	Ce	Fa7	Kruger	f	a	p2	b0	LJRK	c0	2N	s2	b10	F1	t	R	ABC
2020-02-02	Ce	Fa7	Kruger	f	a	p2	b0	LJRK	c0	2N	s2	b10	F4	t	R	ABCD
2020-02-02	Ce	Fa7	Kruger	f	a	p2	b0	LJRK	c0	2N	s2	b10	F5	p	F	A
2020-02-02	Ce	Fa7	Kruger	f	a	p2	b0	LJRK	c0	2N	s2	b10	F1	t	F	ABC
2020-02-02	Ce	Fa7	Kruger	f	a	p2	b0	LJRK	c0	2N	s2	b10	F1	t	R	ABC
2020-02-02	Ce	Fa7	Kruger	f	a	p2	b0	LJRK	c0	2N	s2	b10	F1	t	F	ABCD
2020-02-02	Ce	Fa7	Kruger	f	a	p2	b0	LJRK	c0	2N	s2	b10	F1	t	R	ABCD
2020-02-02	Ce	Fa7	Kruger	f	a	p2	b0	LJRK	c0	2N	s2	b10	F1	t	F	ABCDE
2020-02-02	Ce	Fa7	Kruger	f	a	p2	b0	LJRK	c0	2N	s2	b8	F7	w	F	ABCDE
2020-02-02	Ce	Fa7	Kruger	f	a	p2	b0	LJRK	c0	2N	s2	b10	F7	p	F	A
2020-02-02	Ce	Fa7	Kruger	f	a	p2	b0	LJRK	c0	2N	s2	b10	F7	w	F	ABCD
2020-02-02	Ce	Fa7	Kruger	f	a	p2	b0	LJRK	c0	2N	s2	b2	F2	w	R	ABC
2020-02-02	Ce	Fa7	Kruger	f	a	p2	b0	LJRK	c0	2N	s2	b2	F3	w	F	ABC
2020-02-02	Ce	Fa7	Kruger	f	a	p2	b0	LJRK	c0	2N	s2	b2	F2	p	R	AB
2020-02-02	Ce	Fa7	Kruger	f	a	p2	b0	LJRK	c0	2N	s2	b2	F3	w	F	ABC
2020-02-02	Ce	Fa7	Kruger	f	a	p2	b0	LJRK	c0	2N	s2	b2	F2	w	R	ABC
2020-02-02	Ce	Fa7	Kruger	f	a	p2	b0	LJRK	c0	2N	s2	b2	F3	w	F	ABC
2020-02-02	Ce	Fa7	Kruger	f	a	p2	b0	LJRK	c0	2N	s2	b2	F4	w	R	ABC
2020-02-02	Ce	Fa7	Kruger	f	a	p2	b0	LJRK	c0	2N	s2	b2	F5	p	F	A
2020-02-02	Ce	Fa7	Kruger	f	a	p2	b0	LJRK	c0	2N	s2	b2	F2	p	F	AB
2020-02-02	Ce	Fa7	Kruger	f	a	p2	b0	LJRK	c0	2N	s2	b2	F2	p	F	AB
2020-02-02	Ce	Fa7	Kruger	f	a	p2	b0	LJRK	c0	2N	s2	b2	F3	w	F	BC
2020-02-02	Ce	Fa7	Kruger	f	a	p2	b0	LJRK	c0	2N	s2	b2	F5	p	F	A
2020-02-02	Ce	Fa7	Kruger	f	a	p2	b0	LJRK	c0	2N	s2	b2	F1	w	R	ABC
2020-02-02	Ce	Fa7	Kruger	f	a	p2	b0	LJRK	c0	2N	s2	b2	F4	w	R	ABC
2020-02-02	Ce	Fa7	Kruger	f	a	p2	b0	LJRK	c0	2N	s2	b2	F5	w	F	ABCDE
2020-02-02	Ce	Fa7	Kruger	f	a	p2	b0	LJRK	c0	2N	s2	b2	F3	w	F	ABCD
2020-02-02	Ce	Fa7	Kruger	f	a	p2	b0	LJRK	c0	2N	s2	b2	F2	w	R	ABC
2020-02-02	Ce	Fa7	Kruger	f	a	p2	b0	LJRK	c0	2N	s2	b2	F3	w	F	ABC
2020-02-02	Ce	Fa7	Kruger	f	a	p2	b0	LJRK	c0	2N	s2	b2	F1	p	R	AB
2020-02-02	Ce	Fa7	Kruger	f	a	p2	b0	LJRK	c0	2N	s2	b2	F1	p	R	AB
2020-02-02	Ce	Fa7	Kruger	f	a	p2	b0	LJRK	c0	2N	s2	b2	F2	w	R	ABC
2020-02-02	Ce	Fa7	Kruger	f	a	p2	b0	LJRK	c0	2N	s2	b2	F3	w	F	AB
2020-02-02	Ce	Fa7	Kruger	f	a	p2	b0	LJRK	c0	2N	s2	b2	F2	p	R	AB
2020-02-02	Ce	Fa7	Kruger	f	a	p2	b0	LJRK	c0	2N	s2	b2	F3	w	F	ABC
2020-02-02	Ce	Fa7	Kruger	f	a	p2	b0	LJRK	c0	2N	s2	b2	F2	p	F	AB
2020-02-02	Ce	Fa7	Kruger	f	a	p2	b0	LJRK	c0	2N	s2	b2	F3	w	F	ABC
2020-02-02	Ce	Fa7	Kruger	f	a	p2	b0	LJRK	c0	2N	s2	b2	F2	p	R	AB
2020-02-02	Ce	Fa7	Kruger	f	a	p2	b0	LJRK	c0	2N	s2	b2	F3	w	F	ABC
2020-02-02	Ce	Fa7	Kruger	f	a	p2	b0	LJRK	c0	2N	s2	b2	F2	w	R	ABC
2020-02-02	Ce	Fa7	Kruger	f	a	p2	b0	LJRK	c0	2N	s2	b2	F3	w	F	ABCD
2020-02-02	Ce	Fa7	Kruger	f	a	p2	b0	LJRK	c0	2N	s2	b2	F2	w	R	ABC
2020-02-02	Ce	Fa7	Kruger	f	a	p2	b0	LJRK	c0	2N	s2	b2	F3	w	F	ABC
2020-02-02	Ce	Fa7	Kruger	f	a	p2	b0	LJRK	c0	2N	s2	b2	F1	p	F	AB
2020-02-02	Ce	Fa7	Kruger	f	a	p2	b0	LJRK	c0	2N	s2	b2	F2	p	F	AB
2020-02-02	Ce	Fa7	Kruger	f	a	p2	b0	LJRK	c0	2N	s2	b2	F3	w	F	ABC
2020-02-02	Ce	Fa7	Kruger	f	a	p2	b0	LJRK	c0	2N	s2	b2	F1	w	F	ABC
2020-02-02	Ce	Fa7	Kruger	f	a	p2	b0	LJRK	c0	2N	s2	b2	F4	w	R	ABC
2020-02-02	Ce	Fa7	Kruger	f	a	p2	b0	LJRK	c0	2N	s2	b2	F5	p	F	ABCDE
2020-02-02	Ce	Fa7	Kruger	f	a	p2	b0	LJRK	c0	2N	s2	b2	F5	p	F	ABCDE
2020-02-02	Ce	Fa7	Kruger	f	a	p2	b0	LJRK	c0	2N	s2	b2	F3	w	F	ABC
2020-02-02	Ce	Fa7	Kruger	f	a	p2	b0	LJRK	c0	2N	s2	b2	F1	p	R	AB
2020-02-02	Ce	Fa7	Kruger	f	a	p2	b0	LJRK	c0	2N	s2	b2	F1	w	R	ABC
2020-02-02	Ce	Fa7	Kruger	f	a	p2	b0	LJRK	c0	2N	s2	b2	F4	w	R	ABC
2020-02-02	Ce	Fa7	Kruger	f	a	p2	b0	LJRK	c0	2N	s2	b2	F5	p	F	ABCDE
2020-02-02	Ce	Fa7	Kruger	f	a	p2	b0	LJRK	c0	2N	s2	b2	F5	p	F	ABCDE
2020-02-02	Ce	Fa7	Kruger	f	a	p2	b0	LJRK	c0	2N	s2	b2	F5	p	F	ABCDE
2020-02-02	Ce	Fa7	Kruger	f	a	p2	b0	LJRK	c0	2N	s2	b2	F5	p	F	ABCDE
2020-02-02	Ce	Fa7	Kruger	f	a	p2	b0	LJRK	c0	2N	s2	b2	F4	w	R	ABC
2020-02-02	Ce	Fa7	Kruger	f	a	p2	b0	LJRK	c0	2N	s2	b2	F5	p	F	ABCDE
2020-02-02	Ce	Fa7	Kruger	f	a	p2	b0	LJRK	c0	2N	s2	b2	F5	p	F	ABCDE
2020-02-02	Ce	Fa7	Kruger	f	a	p2	b0	LJRK	c0	2N	s2	b2	F3	w	F	ABCDE
2020-02-02	Ce	Fa7	Kruger	f	a	p2	b0	LJRK	c0	2N	s2	b2	F5	p	F	ABCDE
2020-02-02	Ce	Fa7	Kruger	f	a	p2	b0	LJRK	c0	2N	s2	b2	F1	w	R	ABC
2020-02-02	Ce	Fa7	Kruger	f	a	p2	b0	LJRK	c0	2N	s2	b2	F1	w	R	ABC
2020-02-02	Ce	Fa7	Kruger	f	a	p2	b0	LJRK	c0	2N	s2	b2	F1	w	R	ABC
2020-02-02	Ce	Fa7	Kruger	f	a	p2	b0	LJRK	c0	2N	s2	b2	F1	p	R	AB
2020-02-02	Ce	Fa7	Kruger	f	a	p2	b0	LJRK	c0	2N	s2	b2	F1	w	R	ABC
2020-02-02	G	Ms4	Kruger	m	s	p2	b0	2I	c0	2O	s2	b2	F4	p	F	AB
2020-02-02	G	Ms4	Kruger	m	s	p2	b0	2I	c0	2O	s2	b2	F5	w	F	ABCDE
2020-02-02	G	Ms4	Kruger	m	s	p2	b0	2I	c0	2O	s2	b2	F1	p	F	A
2020-02-02	G	Ms4	Kruger	m	s	p2	b0	2I	c0	2O	s2	b2	F1	w	R	ABC
2020-02-02	G	Ms4	Kruger	m	s	p2	b0	2I	c0	2O	s2	b2	F4	w	R	ABC
2020-02-02	G	Ms4	Kruger	m	s	p2	b0	2I	c0	2O	s2	b2	F5	w	F	ABCDE
2020-02-02	G	Ms4	Kruger	m	s	p2	b0	2I	c0	2O	s2	b2	F4	w	F	AB
2020-02-02	G	Ms4	Kruger	m	s	p2	b0	2I	c0	2O	s2	b2	F5	w	F	ABCDE
2020-02-02	G	Ms4	Kruger	m	s	p2	b0	2I	c0	2O	s2	b2	F1	p	F	AB
2020-02-02	G	Ms4	Kruger	m	s	p2	b0	2I	c0	2O	s2	b2	F1	p	F	AB
2020-02-02	G	Ms4	Kruger	m	s	p2	b0	2I	c0	2O	s2	b2	F1	w	R	ABC
2020-02-02	G	Ms4	Kruger	m	s	p2	b0	2I	c0	2O	s2	d3	T	p	F	A
2020-02-02	G	Ms4	Kruger	m	s	p2	b0	2I	c0	2O	s2	b2	F4	w	R	ABC
2020-02-02	G	Ms4	Kruger	m	s	p2	b0	2I	c0	2O	s2	b2	F5	w	F	ABCDE
2020-02-02	G	Ms4	Kruger	m	s	p2	b0	2I	c0	2O	s2	b2	F1	p	F	AB
2020-02-02	G	Ms4	Kruger	m	s	p2	b0	2I	c0	2O	s2	b2	F4	w	R	ABC
2020-02-02	G	Ms4	Kruger	m	s	p2	b0	2I	c0	2O	s2	b2	F5	w	F	ABCDE
2020-02-02	G	Ms4	Kruger	m	s	p2	b0	2I	c0	2O	s2	b2	F5	w	F	ABCDE
2020-02-02	G	Ms4	Kruger	m	s	p2	b0	2I	c0	2O	s2	b2	F5	w	F	ABCDE
2020-02-02	G	Ms4	Kruger	m	s	p2	b0	2I	c0	2O	s2	b2	F1	w	R	ABC
2020-02-02	G	Ms4	Kruger	m	s	p2	b0	2I	c0	2O	s2	b2	F4	p	F	A
2020-02-02	G	Ms4	Kruger	m	s	p2	b0	2I	c0	2O	s2	b2	F5	w	F	ABCDE
2020-02-02	G	Ms4	Kruger	m	s	p2	b0	2I	c0	2O	s2	b2	F4	p	R	AB
2020-02-02	G	Ms4	Kruger	m	s	p2	b0	2I	c0	2O	s2	b2	F5	w	F	ABCDE
2020-02-02	G	Ms4	Kruger	m	s	p2	b0	2I	c0	2O	s2	b2	F4	w	R	ABC
2020-02-02	G	Ms4	Kruger	m	s	p2	b0	2I	c0	2O	s2	b2	F5	w	F	ABCDE
2020-02-02	G	Ms4	Kruger	m	s	p2	b0	2I	c0	2O	s2	b2	F1	w	R	ABC
2020-02-02	G	Ms4	Kruger	m	s	p2	b0	2I	c0	2O	s2	b2	F4	w	R	ABC
2020-02-02	G	Ms4	Kruger	m	s	p2	b0	2I	c0	2O	s2	b2	F5	w	F	ABCDE
2020-02-02	G	Ms4	Kruger	m	s	p2	b0	2I	c0	2O	s2	b2	F1	w	R	ABC
2020-02-02	G	Ms4	Kruger	m	s	p2	b0	2I	c0	2O	s2	b2	F1	w	R	ABC
2020-02-02	G	Ms4	Kruger	m	s	p2	b0	2I	c0	2O	s2	b2	F1	w	R	ABC
2020-02-02	G	Ms4	Kruger	m	s	p2	b0	2I	c0	2O	s2	b2	F1	w	R	ABC
2020-02-02	G	Ms4	Kruger	m	s	p2	b0	2I	c0	2O	s2	b2	F4	w	R	ABC
2020-02-02	G	Ms4	Kruger	m	s	p2	b0	2I	c0	2O	s2	b2	F5	w	F	ABCDE
2020-02-02	G	Ms4	Kruger	m	s	p2	b0	2I	c0	2O	s2	b2	F1	w	R	ABC
2020-02-02	G	Ms4	Kruger	m	s	p2	b0	2I	c0	2O	s2	b2	F4	w	R	ABC
2020-02-02	G	Ms4	Kruger	m	s	p2	b0	2I	c0	2O	s2	b2	F5	w	F	ABCDE
2020-02-02	G	Ms4	Kruger	m	s	p2	b0	2I	c0	2O	s2	b2	F1	p	F	AB
2020-02-02	G	Ms4	Kruger	m	s	p2	b0	2I	c0	2O	s2	b2	F1	w	R	ABC
2020-02-02	G	Ms4	Kruger	m	s	p2	b0	2I	c0	2O	s2	b2	F1	p	F	AB
2020-02-02	G	Ms4	Kruger	m	s	p2	b0	2I	c0	2O	s2	b2	F1	w	R	ABC
2020-02-02	G	Ms4	Kruger	m	s	p2	b0	2I	c0	2O	s2	b2	F4	w	R	ABC
2020-02-02	G	Ms4	Kruger	m	s	p2	b0	2I	c0	2O	s2	b2	F5	w	F	ABCDE
2020-02-02	G	Ms4	Kruger	m	s	p2	b0	2I	c0	2O	s2	b2	F2	p	R	AB
2020-02-02	G	Ms4	Kruger	m	s	p2	b0	2I	c0	2O	s2	b2	F3	w	F	BC
2020-02-02	G	Ms4	Kruger	m	s	p2	b0	2I	c0	2O	s2	b2	F1	p	F	A
2020-02-02	G	Ms4	Kruger	m	s	p2	b0	2I	c0	2O	s2	b2	F1	p	R	AB
2020-02-02	G	Ms4	Kruger	m	s	p2	b0	2I	c0	2O	s2	b2	F4	w	R	ABC
2020-02-02	G	Ms4	Kruger	m	s	p2	b0	2I	c0	2O	s2	b2	F5	w	F	ABCDE
2020-02-02	G	Ms4	Kruger	m	s	p2	b0	2I	c0	2O	s2	b2	F1	w	R	ABC
2020-02-02	G	Ms4	Kruger	m	s	p2	b0	2I	c0	2O	s2	b2	F1	p	R	AB
2020-02-02	G	Ms4	Kruger	m	s	p2	b0	2I	c0	2O	s2	b2	F1	w	R	ABC
2020-02-02	G	Ms4	Kruger	m	s	p2	b0	2I	c0	2O	s2	b2	F1	w	R	ABC
2020-02-02	G	Ms4	Kruger	m	s	p2	b0	2I	c0	2O	s2	b2	F1	w	R	ABC
2020-02-02	G	Ms4	Kruger	m	s	p2	b0	2I	c0	2O	s2	b2	F1	w	R	ABC
2020-02-02	G	Ms4	Kruger	m	s	p2	b0	2I	c0	2O	s2	b2	F1	w	R	ABC
2020-02-02	G	Ms4	Kruger	m	s	p2	b0	2I	c0	2O	s2	b2	F1	p	F	AB
2020-02-02	G	Ms4	Kruger	m	s	p2	b0	2I	c0	2O	s2	b2	F2	w	R	AB
2020-02-02	G	Ms4	Kruger	m	s	p2	b0	2I	c0	2O	s2	b2	F3	w	F	ABC
2020-02-02	G	Ms4	Kruger	m	s	p2	b0	2I	c0	2O	s2	b2	F2	w	R	ABC
2020-02-02	G	Ms4	Kruger	m	s	p2	b0	2I	c0	2O	s2	b2	F3	w	F	ABCD
2020-02-02	G	Ms4	Kruger	m	s	p2	b0	2I	c0	2O	s2	b2	F1	w	R	AB
2020-02-02	G	Ms4	Kruger	m	s	p2	b0	2I	c0	2O	s2	b2	F1	w	R	ABC
2020-02-02	G	Ms4	Kruger	m	s	p2	b0	2I	c0	2O	s2	b2	F1	w	R	AB
2020-02-02	G	Ms4	Kruger	m	s	p2	b0	2I	c0	2O	s2	b2	F1	w	R	ABC
2020-02-02	G	Ms4	Kruger	m	s	p2	b0	2I	c0	2O	s2	b2	F1	w	R	ABC
2020-02-02	G	Ms4	Kruger	m	s	p2	b0	2I	c0	2O	s2	b2	F1	w	R	ABC
2020-02-02	G	Ms4	Kruger	m	s	p2	b0	2I	c0	2O	s2	b2	F1	w	R	ABC
2020-02-02	G	Ms4	Kruger	m	s	p2	b0	2I	c0	2O	s2	b2	F1	w	R	AB
2020-02-02	G	Ms4	Kruger	m	s	p2	b0	2I	c0	2O	s2	b2	F1	p	F	AB
2020-02-02	G	Ms4	Kruger	m	s	p2	b0	2I	c0	2O	s2	b2	F1	w	R	ABC
2020-02-02	G	Ms4	Kruger	m	s	p2	b0	2I	c0	2O	s2	b2	F1	w	R	ABC
2020-02-02	G	Ms4	Kruger	m	s	p2	b0	2I	c0	2O	s2	b2	F1	w	R	AB
2020-02-02	G	Ms4	Kruger	m	s	p2	b0	2I	c0	2O	s2	b2	F2	w	R	ABC
2020-02-02	G	Ms4	Kruger	m	s	p2	b0	2I	c0	2O	s2	b2	F3	w	F	AB
2020-02-02	G	Ms4	Kruger	m	s	p2	b0	2I	c0	2O	s2	b2	F2	p	F	AB
2020-02-02	G	Ms4	Kruger	m	s	p2	b0	2I	c0	2O	s2	b2	F3	w	F	AB
2020-02-02	G	Ms4	Kruger	m	s	p2	b0	2I	c0	2O	s2	b2	F2	w	R	ABC
2020-02-02	G	Ms4	Kruger	m	s	p2	b0	2I	c0	2O	s2	b2	F3	w	F	ABC
2020-02-02	G	Ms4	Kruger	m	s	p2	b0	2I	c0	2O	s2	b2	F4	w	R	ABC
2020-02-02	G	Ms4	Kruger	m	s	p2	b0	2I	c0	2O	s2	b2	F5	p	F	A
2020-02-02	J	Fa8	Kruger	f	a	p2	b0	LKRJ	cL	LORS	sR	b2	F2	w	L	ABC
2020-02-02	J	Fa8	Kruger	f	a	p2	b0	LKRJ	cL	LORS	sR	b2	F3	w	F	ABC
2020-02-02	J	Fa8	Kruger	f	a	p2	b0	LKRJ	cL	LORS	sR	b2	F2	w	L	ABC
2020-02-02	J	Fa8	Kruger	f	a	p2	b0	LKRJ	cL	LORS	sR	b2	F3	w	F	ABC
2020-02-02	J	Fa8	Kruger	f	a	p2	b0	LKRJ	cL	LORS	sR	b2	F2	w	L	ABC
2020-02-02	J	Fa8	Kruger	f	a	p2	b0	LKRJ	cL	LORS	sR	b2	F3	w	F	ABC
2020-02-02	J	Fa8	Kruger	f	a	p2	b0	LKRJ	cL	LORS	sR	b2	F2	w	L	ABC
2020-02-02	J	Fa8	Kruger	f	a	p2	b0	LKRJ	cL	LORS	sR	b2	F3	w	F	ABC
2020-02-02	J	Fa8	Kruger	f	a	p2	b0	LKRJ	cL	LORS	sR	b2	F2	w	L	ABC
2020-02-02	J	Fa8	Kruger	f	a	p2	b0	LKRJ	cL	LORS	sR	b2	F2	w	L	ABC
2020-02-02	J	Fa8	Kruger	f	a	p2	b0	LKRJ	cL	LORS	sR	b2	F2	w	L	ABC
2020-02-02	J	Fa8	Kruger	f	a	p2	b0	LKRJ	cL	LORS	sR	b2	F2	w	L	ABC
2020-02-02	J	Fa8	Kruger	f	a	p2	b0	LKRJ	cL	LORS	sR	b2	F3	w	F	ABC
2020-02-02	J	Fa8	Kruger	f	a	p2	b0	LKRJ	cL	LORS	sR	b2	F5	w	F	A
2020-02-02	J	Fa8	Kruger	f	a	p2	b0	LKRJ	cL	LORS	sR	b2	F1	w	L	ABC
2020-02-02	J	Fa8	Kruger	f	a	p2	b0	LKRJ	cL	LORS	sR	b2	F2	w	L	ABC
2020-02-02	J	Fa8	Kruger	f	a	p2	b0	LKRJ	cL	LORS	sR	b2	F3	w	F	ABC
2020-02-02	J	Fa8	Kruger	f	a	p2	b0	LKRJ	cL	LORS	sR	b2	F2	w	L	ABC
2020-02-02	J	Fa8	Kruger	f	a	p2	b0	LKRJ	cL	LORS	sR	b2	F3	w	F	ABC
2020-02-02	J	Fa8	Kruger	f	a	p2	b0	LKRJ	cL	LORS	sR	b2	F2	w	L	ABC
2020-02-02	J	Fa8	Kruger	f	a	p2	b0	LKRJ	cL	LORS	sR	b2	F2	w	L	ABC
2020-02-02	J	Fa8	Kruger	f	a	p2	b0	LKRJ	cL	LORS	sR	b2	F3	w	F	ABC
2020-02-02	J	Fa8	Kruger	f	a	p2	b0	LKRJ	cL	LORS	sR	b2	F2	p	F	AB
2020-02-02	J	Fa8	Kruger	f	a	p2	b0	LKRJ	cL	LORS	sR	b2	F2	w	L	ABC
2020-02-02	J	Fa8	Kruger	f	a	p2	b0	LKRJ	cL	LORS	sR	b2	F2	w	L	ABC
2020-02-02	J	Fa8	Kruger	f	a	p2	b0	LKRJ	cL	LORS	sR	b2	F3	w	F	AB
2020-02-02	J	Fa8	Kruger	f	a	p2	b0	LKRJ	cL	LORS	sR	b2	F1	w	L	ABC
2020-02-02	J	Fa8	Kruger	f	a	p2	b0	LKRJ	cL	LORS	sR	b2	F1	w	L	ABC
2020-02-02	J	Fa8	Kruger	f	a	p2	b0	LKRJ	cL	LORS	sR	b2	F1	w	L	ABC
2020-02-02	J	Fa8	Kruger	f	a	p2	b0	LKRJ	cL	LORS	sR	b2	F2	w	L	ABC
2020-02-02	J	Fa8	Kruger	f	a	p2	b0	LKRJ	cL	LORS	sR	b2	F2	w	L	ABC
2020-02-02	J	Fa8	Kruger	f	a	p2	b0	LKRJ	cL	LORS	sR	b2	F2	w	L	ABC
2020-02-02	J	Fa8	Kruger	f	a	p2	b0	LKRJ	cL	LORS	sR	b2	F2	w	L	ABC
2020-02-02	J	Fa8	Kruger	f	a	p2	b0	LKRJ	cL	LORS	sR	b2	F3	w	F	ABCD
2020-02-02	J	Fa8	Kruger	f	a	p2	b0	LKRJ	cL	LORS	sR	b2	F2	w	L	ABC
2020-02-02	J	Fa8	Kruger	f	a	p2	b0	LKRJ	cL	LORS	sR	b2	F2	w	L	ABC
2020-02-02	J	Fa8	Kruger	f	a	p2	b0	LKRJ	cL	LORS	sR	b2	F3	w	F	ABC
2020-02-02	J	Fa8	Kruger	f	a	p2	b0	LKRJ	cL	LORS	sR	b4	F1	t	L	ABCDE
2020-02-02	J	Fa8	Kruger	f	a	p2	b0	LKRJ	cL	LORS	sR	b4	F1	t	L	ABCD
2020-02-02	J	Fa8	Kruger	f	a	p2	b0	LKRJ	cL	LORS	sR	b2	F2	w	L	ABC
2020-02-02	J	Fa8	Kruger	f	a	p2	b0	LKRJ	cL	LORS	sR	b2	F2	w	L	ABC
2020-02-02	J	Fa8	Kruger	f	a	p2	b0	LKRJ	cL	LORS	sR	b2	F2	w	L	ABC
2020-02-02	J	Fa8	Kruger	f	a	p2	b0	LKRJ	cL	LORS	sR	b2	F3	w	F	ABC
2020-02-02	J	Fa8	Kruger	f	a	p2	b0	LKRJ	cL	LORS	sR	b2	F2	w	L	ABC
2020-02-02	J	Fa8	Kruger	f	a	p2	b0	LKRJ	cL	LORS	sR	b2	F2	w	L	ABC
2020-02-02	J	Fa8	Kruger	f	a	p2	b0	LKRJ	cL	LORS	sR	b2	F2	w	L	ABC
2020-02-02	J	Fa8	Kruger	f	a	p2	b0	LKRJ	cL	LORS	sR	b2	F2	w	L	ABC
2020-02-02	J	Fa8	Kruger	f	a	p2	b0	LKRJ	cL	LORS	sR	b2	F2	w	L	ABC
2020-02-02	J	Fa8	Kruger	f	a	p2	b0	LKRJ	cL	LORS	sR	b2	F3	w	F	ABC
2020-02-02	J	Fa8	Kruger	f	a	p2	b0	LKRJ	cL	LORS	sR	b2	F2	w	L	ABC
2020-02-02	J	Fa8	Kruger	f	a	p2	b0	LKRJ	cL	LORS	sR	b2	F2	w	L	ABC
2020-02-02	J	Fa8	Kruger	f	a	p2	b0	LKRJ	cL	LORS	sR	b2	F2	w	L	ABC
2020-02-02	J	Fa8	Kruger	f	a	p2	b0	LKRJ	cL	LORS	sR	b2	F3	w	F	ABC
2020-02-02	J	Fa8	Kruger	f	a	p2	b0	LKRJ	cL	LORS	sR	b2	F2	w	L	ABC
2020-02-02	J	Fa8	Kruger	f	a	p2	b0	LKRJ	cL	LORS	sR	b2	F2	w	L	ABC
2020-02-02	J	Fa8	Kruger	f	a	p2	b0	LKRJ	cL	LORS	sR	b2	F2	w	L	ABC
2020-02-02	J	Fa8	Kruger	f	a	p2	b0	LKRJ	cL	LORS	sR	b2	F2	w	L	ABC
2020-02-02	J	Fa8	Kruger	f	a	p2	b0	LKRJ	cL	LORS	sR	b2	F3	w	F	ABC
2020-02-02	J	Fa8	Kruger	f	a	p2	b0	LKRJ	cL	LORS	sR	b2	F2	w	L	ABC
2020-02-02	J	Fa8	Kruger	f	a	p2	b0	LKRJ	cL	LORS	sR	b2	F2	w	L	ABC
2020-02-02	J	Fa8	Kruger	f	a	p2	b0	LKRJ	cL	LORS	sR	b2	F2	w	L	ABC
2020-02-02	J	Fa8	Kruger	f	a	p2	b0	LKRJ	cL	LORS	sR	b2	F3	w	F	AB
2020-02-02	J	Fa8	Kruger	f	a	p2	b0	LKRJ	cL	LORS	sR	b2	F2	w	L	ABC
2020-02-02	J	Fa8	Kruger	f	a	p2	b0	LKRJ	cL	LORS	sR	b2	F2	w	L	ABC
2020-02-02	J	Fa8	Kruger	f	a	p2	b0	LKRJ	cL	LORS	sR	b2	F3	w	F	ABC
2020-02-02	J	Fa8	Kruger	f	a	p2	b0	LKRJ	cL	LORS	sR	b2	F1	w	L	ABC
2020-02-02	J	Fa8	Kruger	f	a	p2	b0	LKRJ	cL	LORS	sR	b2	F2	w	L	ABC
2020-02-02	J	Fa8	Kruger	f	a	p2	b0	LKRJ	cL	LORS	sR	b2	F2	w	L	ABC
2020-02-02	J	Fa8	Kruger	f	a	p2	b0	LKRJ	cL	LORS	sR	b2	F2	w	L	ABC
2020-02-02	J	Fa8	Kruger	f	a	p2	b0	LKRJ	cL	LORS	sR	b2	F2	w	L	ABC
2020-02-02	J	Fa8	Kruger	f	a	p2	b0	LKRJ	cL	LORS	sR	b2	F3	w	F	ABC
2020-02-02	J	Fa8	Kruger	f	a	p2	b0	LKRJ	cL	LORS	sR	b2	F2	w	L	ABC
2020-02-02	J	Fa8	Kruger	f	a	p2	b0	LKRJ	cL	LORS	sR	b2	F2	w	L	ABC
2020-02-02	J	Fa8	Kruger	f	a	p2	b0	LKRJ	cL	LORS	sR	b2	F2	w	L	ABC
2020-02-02	J	Fa8	Kruger	f	a	p2	b0	LKRJ	cL	LORS	sR	b2	F2	w	L	ABC
2020-02-02	J	Fa8	Kruger	f	a	p2	b0	LKRJ	cL	LORS	sR	b2	F3	w	F	ABC
2020-02-02	J	Fa8	Kruger	f	a	p2	b0	LKRJ	cL	LORS	sR	b2	F2	w	L	ABC
2020-02-02	J	Fa8	Kruger	f	a	p2	b0	LKRJ	cL	LORS	sR	b2	F3	w	F	ABC
2020-02-02	J	Fa8	Kruger	f	a	p2	b0	LKRJ	cL	LORS	sR	b2	F2	w	L	ABC
2020-02-02	J	Fa8	Kruger	f	a	p2	b0	LKRJ	cL	LORS	sR	b2	F2	w	L	ABC
2020-02-02	J	Fa8	Kruger	f	a	p2	b0	LKRJ	cL	LORS	sR	b2	F2	w	L	ABC
2020-02-02	J	Fa8	Kruger	f	a	p2	b0	LKRJ	cL	LORS	sR	b2	F3	w	F	ABCD
2020-02-02	J	Fa8	Kruger	f	a	p2	b0	LKRJ	cL	LORS	sR	b2	F5	w	F	ABCD
2020-02-02	J	Fa8	Kruger	f	a	p2	b0	LKRJ	cL	LORS	sR	b2	F2	w	L	ABC
2020-02-02	J	Fa8	Kruger	f	a	p2	b0	LKRJ	cL	LORS	sR	b2	F3	w	F	ABCD
2020-02-02	J	Fa8	Kruger	f	a	p2	b0	LKRJ	cL	LORS	sR	b2	F1	w	L	ABC
2020-02-02	J	Fa8	Kruger	f	a	p2	b0	LKRJ	cL	LORS	sR	b2	F2	w	L	AB
2020-02-02	J	Fa8	Kruger	f	a	p2	b0	LKRJ	cL	LORS	sR	b2	F3	w	F	AB
2020-02-02	J	Fa8	Kruger	f	a	p2	b0	LKRJ	cL	LORS	sR	b2	F2	w	L	ABC
2020-02-02	J	Fa8	Kruger	f	a	p2	b0	LKRJ	cL	LORS	sR	b2	F3	w	F	AB
2020-02-02	J	Fa8	Kruger	f	a	p2	b0	LKRJ	cL	LORS	sR	b2	F2	w	L	ABC
2020-02-02	J	Fa8	Kruger	f	a	p2	b0	LKRJ	cL	LORS	sR	b2	F3	w	F	ABC
2020-02-02	J	Fa8	Kruger	f	a	p2	b0	LKRJ	cL	LORS	sR	b2	F2	w	L	ABC
2020-02-02	J	Fa8	Kruger	f	a	p2	b0	LKRJ	cL	LORS	sR	b2	F3	w	F	ABC
2020-02-02	J	Fa8	Kruger	f	a	p2	b0	LKRJ	cL	LORS	sR	b2	F2	w	L	ABC
2020-02-02	J	Fa8	Kruger	f	a	p2	b0	LKRJ	cL	LORS	sR	b2	F2	w	L	ABC
2020-02-02	J	Fa8	Kruger	f	a	p2	b0	LKRJ	cL	LORS	sR	b2	F3	w	F	ABC
2020-02-02	J	Fa8	Kruger	f	a	p2	b0	LKRJ	cL	LORS	sR	b2	F2	w	L	ABC
2020-02-02	J	Fa8	Kruger	f	a	p2	b0	LKRJ	cL	LORS	sR	b2	F3	w	F	ABC
2020-02-02	J	Fa8	Kruger	f	a	p2	b0	LKRJ	cL	LORS	sR	b2	F2	w	L	ABC
2020-02-02	J	Fa8	Kruger	f	a	p2	b0	LKRJ	cL	LORS	sR	b2	F3	w	F	ABC
2020-02-02	J	Fa8	Kruger	f	a	p2	b0	LKRJ	cL	LORS	sR	b2	F2	w	F	AB
2020-02-02	J	Fa8	Kruger	f	a	p2	b0	LKRJ	cL	LORS	sR	b2	F3	w	F	AB
2020-02-02	J	Fa8	Kruger	f	a	p2	b0	LKRJ	cL	LORS	sR	b2	F2	w	L	ABC
2020-02-02	J	Fa8	Kruger	f	a	p2	b0	LKRJ	cL	LORS	sR	b2	F2	w	L	ABC
2020-02-02	J	Fa8	Kruger	f	a	p2	b0	LKRJ	cL	LORS	sR	b2	F3	w	F	ABC
2020-02-02	J	Fa8	Kruger	f	a	p2	b0	LKRJ	cL	LORS	sR	b2	F2	w	L	ABC
2020-02-02	J	Fa8	Kruger	f	a	p2	b0	LKRJ	cL	LORS	sR	b2	F2	w	L	ABC
2020-02-02	J	Fa8	Kruger	f	a	p2	b0	LKRJ	cL	LORS	sR	b2	F3	w	F	ABC
2020-02-02	J	Fa8	Kruger	f	a	p2	b0	LKRJ	cL	LORS	sR	b2	F2	w	L	ABC
2020-02-02	J	Fa8	Kruger	f	a	p2	b0	LKRJ	cL	LORS	sR	b2	F2	w	L	ABC
2020-02-02	J	Fa8	Kruger	f	a	p2	b0	LKRJ	cL	LORS	sR	b2	F3	w	F	ABC
2020-02-02	J	Fa8	Kruger	f	a	p2	b0	LKRJ	cL	LORS	sR	b2	F2	w	L	ABC
2020-02-02	J	Fa8	Kruger	f	a	p2	b0	LKRJ	cL	LORS	sR	b2	F3	w	F	ABC
2020-02-02	J	Fa8	Kruger	f	a	p2	b0	LKRJ	cL	LORS	sR	b2	F2	w	L	ABC
2020-02-02	J	Fa8	Kruger	f	a	p2	b0	LKRJ	cL	LORS	sR	b2	F3	w	F	AB
2020-02-02	J	Fa8	Kruger	f	a	p2	b0	LKRJ	cL	LORS	sR	b2	F2	w	L	ABC
2020-02-02	J	Fa8	Kruger	f	a	p2	b0	LKRJ	cL	LORS	sR	b2	F2	w	L	ABC
2020-02-02	J	Fa8	Kruger	f	a	p2	b0	LKRJ	cL	LORS	sR	b2	F2	w	L	ABC
2020-02-02	J	Fa8	Kruger	f	a	p2	b0	LKRJ	cL	LORS	sR	b2	F2	w	L	ABC
2020-02-02	J	Fa8	Kruger	f	a	p2	b0	LKRJ	cL	LORS	sR	b2	F2	w	L	ABC
2020-02-02	J	Fa8	Kruger	f	a	p2	b0	LKRJ	cL	LORS	sR	b2	F3	w	F	ABC
2020-02-02	J	Fa8	Kruger	f	a	p2	b0	LKRJ	cL	LORS	sR	b2	F2	w	L	ABC
2020-02-02	J	Fa8	Kruger	f	a	p2	b0	LKRJ	cL	LORS	sR	b2	F2	w	L	ABC
2020-02-02	J	Fa8	Kruger	f	a	p2	b0	LKRJ	cL	LORS	sR	b2	F2	w	L	ABC
2020-02-02	J	Fa8	Kruger	f	a	p2	b0	LKRJ	cL	LORS	sR	b2	F3	w	F	ABC
2020-02-02	J	Fa8	Kruger	f	a	p2	b0	LKRJ	cL	LORS	sR	b2	F2	w	L	ABC
2020-02-02	J	Fa8	Kruger	f	a	p2	b0	LKRJ	cL	LORS	sR	b2	F2	w	L	ABC
2020-02-02	J	Fa8	Kruger	f	a	p2	b0	LKRJ	cL	LORS	sR	b2	F3	w	F	ABC
2020-02-02	J	Fa8	Kruger	f	a	p2	b0	LKRJ	cL	LORS	sR	b2	F2	w	L	ABC
2020-02-02	J	Fa8	Kruger	f	a	p2	b0	LKRJ	cL	LORS	sR	b2	F2	w	L	ABC
2020-02-02	J	Fa8	Kruger	f	a	p2	b0	LKRJ	cL	LORS	sR	b2	F2	w	L	ABC
2020-02-02	J	Fa8	Kruger	f	a	p2	b0	LKRJ	cL	LORS	sR	b2	F2	w	L	ABC
2020-02-02	J	Fa8	Kruger	f	a	p2	b0	LKRJ	cL	LORS	sR	b2	F3	w	F	ABC
2020-02-02	J	Fa8	Kruger	f	a	p2	b0	LKRJ	cL	LORS	sR	b2	F2	w	L	ABC
2020-02-02	J	Fa8	Kruger	f	a	p2	b0	LKRJ	cL	LORS	sR	b2	F2	w	L	ABC
2020-02-02	J	Fa8	Kruger	f	a	p2	b0	LKRJ	cL	LORS	sR	b2	F3	w	F	ABC
2020-02-02	J	Fa8	Kruger	f	a	p2	b0	LKRJ	cL	LORS	sR	b2	F2	w	L	ABC
2020-02-02	J	Fa8	Kruger	f	a	p2	b0	LKRJ	cL	LORS	sR	b2	F3	w	F	ABC
2020-02-02	J	Fa8	Kruger	f	a	p2	b0	LKRJ	cL	LORS	sR	b2	F5	w	F	ABCDE
2020-02-02	J	Fa8	Kruger	f	a	p2	b0	LKRJ	cL	LORS	sR	b2	F2	w	L	ABC
2020-02-02	J	Fa8	Kruger	f	a	p2	b0	LKRJ	cL	LORS	sR	b2	F2	w	L	ABC
2020-02-02	J	Fa8	Kruger	f	a	p2	b0	LKRJ	cL	LORS	sR	b2	F2	w	L	ABC
2020-02-02	J	Fa8	Kruger	f	a	p2	b0	LKRJ	cL	LORS	sR	b2	F3	w	F	ABC
2020-02-02	J	Fa8	Kruger	f	a	p2	b0	LKRJ	cL	LORS	sR	b2	F2	w	L	ABC
2020-02-02	J	Fa8	Kruger	f	a	p2	b0	LKRJ	cL	LORS	sR	b2	F2	w	L	ABC
2020-02-02	J	Fa8	Kruger	f	a	p2	b0	LKRJ	cL	LORS	sR	b2	F2	w	L	ABC
2020-02-02	J	Fa8	Kruger	f	a	p2	b0	LKRJ	cL	LORS	sR	b2	F2	w	L	ABC
2020-02-02	J	Fa8	Kruger	f	a	p2	b0	LKRJ	cL	LORS	sR	b2	F3	w	F	ABC
2020-02-02	J	Fa8	Kruger	f	a	p2	b0	LKRJ	cL	LORS	sR	b2	F2	w	L	ABC
2020-02-02	J	Fa8	Kruger	f	a	p2	b0	LKRJ	cL	LORS	sR	b2	F2	w	L	ABC
2020-02-02	J	Fa8	Kruger	f	a	p2	b0	LKRJ	cL	LORS	sR	b2	F2	w	L	ABC
2020-02-02	J	Fa8	Kruger	f	a	p2	b0	LKRJ	cL	LORS	sR	b2	F2	w	L	ABC
2020-02-02	J	Fa8	Kruger	f	a	p2	b0	LKRJ	cL	LORS	sR	b2	F2	w	L	ABC
2020-02-02	J	Fa8	Kruger	f	a	p2	b0	LKRJ	cL	LORS	sR	b2	F3	w	F	AB
2020-02-02	J	Fa8	Kruger	f	a	p2	b0	LKRJ	cL	LORS	sR	b2	F2	w	L	ABC
2020-02-02	J	Fa8	Kruger	f	a	p2	b0	LKRJ	cL	LORS	sR	b2	F2	w	L	ABC
2020-02-02	J	Fa8	Kruger	f	a	p2	b0	LKRJ	cL	LORS	sR	b2	F2	w	L	ABC
2020-02-02	J	Fa8	Kruger	f	a	p2	b0	LKRJ	cL	LORS	sR	b2	F3	w	F	ABC
2020-02-02	J	Fa8	Kruger	f	a	p2	b0	LKRJ	cL	LORS	sR	b2	F2	w	L	ABC
2020-02-02	J	Fa8	Kruger	f	a	p2	b0	LKRJ	cL	LORS	sR	b2	F2	w	L	ABC
2020-02-02	J	Fa8	Kruger	f	a	p2	b0	LKRJ	cL	LORS	sR	b2	F2	w	L	ABC
2020-02-02	J	Fa8	Kruger	f	a	p2	b0	LKRJ	cL	LORS	sR	b2	F2	w	L	ABC
2020-02-02	J	Fa8	Kruger	f	a	p2	b0	LKRJ	cL	LORS	sR	b2	F3	w	F	ABC
2020-02-02	J	Fa8	Kruger	f	a	p2	b0	LKRJ	cL	LORS	sR	b2	F2	w	L	ABC
2020-02-02	J	Fa8	Kruger	f	a	p2	b0	LKRJ	cL	LORS	sR	b2	F2	w	L	ABC
2020-02-02	J	Fa8	Kruger	f	a	p2	b0	LKRJ	cL	LORS	sR	b2	F3	w	F	ABC
2020-02-02	J	Fa8	Kruger	f	a	p2	b0	LKRJ	cL	LORS	sR	b2	F1	w	L	ABC
2020-02-02	J	Fa8	Kruger	f	a	p2	b0	LKRJ	cL	LORS	sR	b7	F1	t	L	ABCDE
2020-02-03	G	Ma18	Kruger	m	a	p2	b0	2J	c2	2O	s2	d1	T	NA	R	ABCD
2020-02-03	G	Ma18	Kruger	m	a	p2	b0	2J	c2	2O	s2	d1	T	NA	L	ABCDE
2020-02-03	G	Ma18	Kruger	m	a	p2	b0	2J	c2	2O	s2	d1	T	NA	R	ABCDE
2020-02-03	G	Ma18	Kruger	m	a	p2	b0	2J	c2	2O	s2	d1	T	NA	L	ABCDE
2020-02-03	G	Ma18	Kruger	m	a	p2	b0	2J	c2	2O	s2	d1	T	NA	R	ABCDE
2020-02-03	G	Ma19	Kruger	m	a	p2	b0	2J	c2	2N	s2	d1	T	NA	R	ABCDE
2020-02-03	G	Ma19	Kruger	m	a	p2	b0	2J	c2	2N	s2	d1	T	NA	L	ABCD
2020-02-03	G	Ma19	Kruger	m	a	p2	b0	2J	c2	2N	s2	d1	T	NA	F	ABC
2020-02-03	G	Ma19	Kruger	m	a	p2	b0	2J	c2	2N	s2	d1	T	NA	F	ABCD
2020-02-03	G	Ma19	Kruger	m	a	p2	b0	2J	c2	2N	s2	d1	T	NA	R	ABCDE
2020-02-03	G	Ma19	Kruger	m	a	p2	b0	2J	c2	2N	s2	d1	T	NA	L	ABCD
2020-02-03	G	Ma19	Kruger	m	a	p2	b0	2J	c2	2N	s2	d1	T	NA	R	ABCDE
2020-02-03	G	Ma19	Kruger	m	a	p2	b0	2J	c2	2N	s2	d1	T	NA	L	ABCDEF
2020-02-03	G	Ma19	Kruger	m	a	p2	b0	2J	c2	2N	s2	d1	T	NA	F	ABCDEF
2020-02-03	G	Ma19	Kruger	m	a	p2	b0	2J	c2	2N	s2	b7	O	NA	F	A
2020-02-03	J	Fs103	Kruger	f	s	p2	b0	2I	c2	2S	s2	b8	O	w	R	ABC
2020-02-03	G	Fa107	Kruger	f	a	p2	b0	2K	c2	2S	s2	d1	T	p	F	ABCDE
2020-02-03	G	Fa107	Kruger	f	a	p2	b0	2K	c2	2S	s2	d1	T	p	F	ABCDE
2020-02-03	G	Fa107	Kruger	f	a	p2	b0	2K	c2	2S	s2	d1	T	p	F	ABCDE
2020-02-03	G	Fa107	Kruger	f	a	p2	b0	2K	c2	2S	s2	d1	T	p	F	ABCD
2020-02-03	G	Fa116	Kruger	f	a	p0	b0	LR0	c0	RL0	s0	d1	T	p	F	AB
2020-02-03	G	Fa116	Kruger	f	a	p0	b0	LR0	c0	RL0	s0	d1	T	p	L	AB
2020-02-03	G	Fa101	Kruger	f	a	p0	b0	LR0	c0	RL0	s0	d2	T	p	R	ABCD
2020-02-04	G	Ma20	Kruger	m	a	p2	b0	2J	c2	2O	s2	a2	C3	w	F	ABCDE
2020-02-04	G	Ma20	Kruger	m	a	p2	b0	2J	c2	2O	s2	e2	F8	p	F	A
2020-02-04	G	Ma20	Kruger	m	a	p2	b0	2J	c2	2O	s2	e2	F8	p	F	A
2020-02-04	G	Ma20	Kruger	m	a	p2	b0	2J	c2	2O	s2	e2	F8	p	F	A
2020-02-04	G	Ma20	Kruger	m	a	p2	b0	2J	c2	2O	s2	b7	F8	p	F	A
2020-02-04	G	Ma20	Kruger	m	a	p2	b0	2J	c2	2O	s2	b7	F8	p	F	A
2020-02-04	G	Ma20	Kruger	m	a	p2	b0	2J	c2	2O	s2	b8	F8	p	R	A
2020-02-04	G	Ma20	Kruger	m	a	p2	b0	2J	c2	2O	s2	e1	O	p	F	A
2020-02-04	G	Ma20	Kruger	m	a	p2	b0	2J	c2	2O	s2	e1	O	p	F	BC
2020-02-04	G	Ma20	Kruger	m	a	p2	b0	2J	c2	2O	s2	a2	C3	w	F	ABCDE
2020-02-04	G	Ma20	Kruger	m	a	p2	b0	2J	c2	2O	s2	e1	O	p	F	A
2020-02-04	G	Ma20	Kruger	m	a	p2	b0	2J	c2	2O	s2	a2	C3	w	F	BC
2020-02-04	G	Ma20	Kruger	m	a	p2	b0	2J	c2	2O	s2	a1	C3	w	L	ABCD
2020-02-04	G	Ma20	Kruger	m	a	p2	b0	2J	c2	2O	s2	a1	C3	w	L	ABC
2020-02-04	G	Ma20	Kruger	m	a	p2	b0	2J	c2	2O	s2	a2	C3	w	L	BCD
2020-02-04	J	Ms103	Kruger	m	s	p2	b0	2I	c0	2O	s2	b12	O	p	F	A
2020-02-04	J	Ms103	Kruger	m	s	p2	b0	2I	c0	2O	s2	b12	O	p	R	AB
2020-02-04	J	Fa118	Kruger	f	a	p2	b0	2J	c2	2O	s2	d1	T	w	R	ABCDE
2020-02-04	J	Fa118	Kruger	f	a	p2	b0	2J	c2	2O	s2	d1	T	w	R	ABCDE
2020-02-04	J	Ma21	Kruger	m	a	p2	b0	2J	c0	2N	s2	d1	T	w	L	ABCD
2020-02-04	J	Ma21	Kruger	m	a	p2	b0	2J	c0	2N	s2	d1	T	w	L	ABCDE
2020-02-04	J	Ma21	Kruger	m	a	p2	b0	2J	c0	2N	s2	d1	T	w	L	ABCDE
2020-02-04	J	Ma21	Kruger	m	a	p2	b0	2J	c0	2N	s2	a2	C3	w	L	CDE
2020-02-04	G	Ma21	Kruger	m	a	p2	b0	2J	c0	2N	s2	a2	C3	w	L	BCDE
2020-02-04	J	Ms6	Kruger	m	s	p2	b0	2J	c2	2O	s2	d1	T	w	L	ABCDE
2020-02-04	J	Ms6	Kruger	m	s	p2	b0	2J	c2	2O	s2	b7	O	p	F	A
2020-02-04	J	Ms6	Kruger	m	s	p2	b0	2J	c2	2O	s2	d1	T	w	L	ABCDE
2020-02-04	J	Fa12	Kruger	f	a	p2	b0	LKRJ	cL	2N	sL	d1	T	NA	NA	NA
2020-02-04	J	Fs6	Kruger	f	s	p2	b0	LJRI	cL	2O	s2	d1	T	NA	NA	NA
2020-02-04	J	Fs7	Kruger	f	s	p2	b0	2I	c2	2O	s2	d1	T	w	R	ABCD
2020-02-04	J	Fs7	Kruger	f	s	p2	b0	2I	c2	2O	s2	d1	T	NA	NA	NA
2020-02-04	Ce	Ma22	Kruger	m	a	p2	b0	2J	c2	2O	s2	d1	T	w	R	ABCDE
2020-02-04	Ce	Ma22	Kruger	m	a	p2	b0	2J	c2	2O	s2	d1	T	w	R	ABCD
2020-02-04	R	Ma23	Kruger	m	a	p2	b0	LJRK	c2	LSRN	sL	d1	T	w	L	ABC
2020-02-05	R	Ma105	Kruger	m	a	p2	bR	LKRH	cL	LORN	s0	b6	F1	p	F	A
2020-02-05	R	Ma105	Kruger	m	a	p2	bR	LKRH	cL	LORN	s0	b6	F1	p	F	A
2020-02-05	R	Ma105	Kruger	m	a	p2	bR	LKRH	cL	LORN	s0	b6	F1	p	F	A
2020-02-05	R	Ma105	Kruger	m	a	p2	bR	LKRH	cL	LORN	s0	b6	F1	p	F	A
2020-02-05	R	Ma105	Kruger	m	a	p2	bR	LKRH	cL	LORN	s0	b6	F1	p	L	A
2020-02-05	R	Ma105	Kruger	m	a	p2	bR	LKRH	cL	LORN	s0	b6	F1	p	L	A
2020-02-05	R	Ma105	Kruger	m	a	p2	bR	LKRH	cL	LORN	s0	b6	F1	p	F	A
2020-02-05	R	Ma105	Kruger	m	a	p2	bR	LKRH	cL	LORN	s0	b6	F1	p	L	A
2020-02-05	R	Ma105	Kruger	m	a	p2	bR	LKRH	cL	LORN	s0	b6	F1	p	L	A
2020-02-05	R	Ma105	Kruger	m	a	p2	bR	LKRH	cL	LORN	s0	b6	F1	p	L	A
2020-02-05	R	Ma105	Kruger	m	a	p2	bR	LKRH	cL	LORN	s0	b6	F1	p	F	A
2020-02-05	R	Ma105	Kruger	m	a	p2	bR	LKRH	cL	LORN	s0	b6	F1	p	F	A
2020-02-05	R	Ma105	Kruger	m	a	p2	bR	LKRH	cL	LORN	s0	b6	F1	p	F	A
2020-02-05	R	Ma105	Kruger	m	a	p2	bR	LKRH	cL	LORN	s0	b6	F1	p	F	A
2020-02-05	R	Ma105	Kruger	m	a	p2	bR	LKRH	cL	LORN	s0	b6	F1	p	L	A
2020-02-05	R	Ma105	Kruger	m	a	p2	bR	LKRH	cL	LORN	s0	b6	F1	p	F	A
2020-02-05	R	Ma105	Kruger	m	a	p2	bR	LKRH	cL	LORN	s0	b6	F2	p	L	A
2020-02-05	R	Ma105	Kruger	m	a	p2	bR	LKRH	cL	LORN	s0	b6	F3	w	F	ABC
2020-02-05	R	Ma105	Kruger	m	a	p2	bR	LKRH	cL	LORN	s0	b6	F1	p	F	A
2020-02-05	R	Ma105	Kruger	m	a	p2	bR	LKRH	cL	LORN	s0	b6	F1	p	F	A
2020-02-05	R	Ma105	Kruger	m	a	p2	bR	LKRH	cL	LORN	s0	b6	F1	p	F	A
2020-02-05	R	Ma105	Kruger	m	a	p2	bR	LKRH	cL	LORN	s0	b6	F1	p	F	A
2020-02-05	R	Ma105	Kruger	m	a	p2	bR	LKRH	cL	LORN	s0	b6	F1	p	F	A
2020-02-05	R	Ma105	Kruger	m	a	p2	bR	LKRH	cL	LORN	s0	b6	F1	p	F	A
2020-02-05	R	Ma105	Kruger	m	a	p2	bR	LKRH	cL	LORN	s0	b6	F1	p	F	A
2020-02-05	R	Ma105	Kruger	m	a	p2	bR	LKRH	cL	LORN	s0	b6	F1	p	L	A
2020-02-05	R	Ma105	Kruger	m	a	p2	bR	LKRH	cL	LORN	s0	b6	F1	p	F	A
2020-02-05	R	Ma105	Kruger	m	a	p2	bR	LKRH	cL	LORN	s0	b6	F1	p	F	A
2020-02-05	R	Ma105	Kruger	m	a	p2	bR	LKRH	cL	LORN	s0	b6	F1	p	L	A
2020-02-05	R	Ma105	Kruger	m	a	p2	bR	LKRH	cL	LORN	s0	b6	F1	p	L	A
2020-02-05	R	Ma105	Kruger	m	a	p2	bR	LKRH	cL	LORN	s0	b6	F1	p	L	A
2020-02-05	R	Ma105	Kruger	m	a	p2	bR	LKRH	cL	LORN	s0	b6	F1	p	L	A
2020-02-05	R	Ma105	Kruger	m	a	p2	bR	LKRH	cL	LORN	s0	b6	F1	p	F	A
2020-02-05	R	Ma105	Kruger	m	a	p2	bR	LKRH	cL	LORN	s0	b6	F1	p	L	A
2020-02-05	R	Ma105	Kruger	m	a	p2	bR	LKRH	cL	LORN	s0	b6	F1	p	L	A
2020-02-05	R	Ma105	Kruger	m	a	p2	bR	LKRH	cL	LORN	s0	b6	F1	p	L	A
2020-02-05	R	Ma105	Kruger	m	a	p2	bR	LKRH	cL	LORN	s0	b6	F1	p	L	A
2020-02-05	R	Ma105	Kruger	m	a	p2	bR	LKRH	cL	LORN	s0	b6	F1	p	L	A
2020-02-05	R	Ma105	Kruger	m	a	p2	bR	LKRH	cL	LORN	s0	b6	F1	p	L	A
2020-02-05	R	Ma105	Kruger	m	a	p2	bR	LKRH	cL	LORN	s0	b6	F1	p	L	A
2020-02-05	R	Ma105	Kruger	m	a	p2	bR	LKRH	cL	LORN	s0	b6	F1	p	L	A
2020-02-05	R	Ma105	Kruger	m	a	p2	bR	LKRH	cL	LORN	s0	b6	F1	p	L	A
2020-02-05	R	Ma105	Kruger	m	a	p2	bR	LKRH	cL	LORN	s0	b6	F1	p	F	A
2020-02-05	R	Ma105	Kruger	m	a	p2	bR	LKRH	cL	LORN	s0	b6	F1	p	F	A
2020-02-05	R	Ma105	Kruger	m	a	p2	bR	LKRH	cL	LORN	s0	b6	F1	p	F	A
2020-02-05	R	Ma105	Kruger	m	a	p2	bR	LKRH	cL	LORN	s0	b6	F1	p	L	A
2020-02-05	R	Ma105	Kruger	m	a	p2	bR	LKRH	cL	LORN	s0	b6	F1	p	F	A
2020-02-05	R	Ma105	Kruger	m	a	p2	bR	LKRH	cL	LORN	s0	b6	F1	p	F	A
2020-02-05	R	Ma105	Kruger	m	a	p2	bR	LKRH	cL	LORN	s0	b6	F1	p	F	A
2020-02-05	R	Ma105	Kruger	m	a	p2	bR	LKRH	cL	LORN	s0	b6	F1	p	L	A
2020-02-05	R	Ma105	Kruger	m	a	p2	bR	LKRH	cL	LORN	s0	b6	F1	p	F	A
2020-02-05	R	Ma105	Kruger	m	a	p2	bR	LKRH	cL	LORN	s0	b6	F1	p	F	A
2020-02-05	R	Ma105	Kruger	m	a	p2	bR	LKRH	cL	LORN	s0	b6	F1	p	F	A
2020-02-05	R	Ma105	Kruger	m	a	p2	bR	LKRH	cL	LORN	s0	b6	F1	p	F	A
2020-02-05	R	Ma105	Kruger	m	a	p2	bR	LKRH	cL	LORN	s0	b6	F1	p	F	A
2020-02-05	R	Ma105	Kruger	m	a	p2	bR	LKRH	cL	LORN	s0	b6	F1	p	F	A
2020-02-05	R	Ma105	Kruger	m	a	p2	bR	LKRH	cL	LORN	s0	b6	F1	p	F	A
2020-02-05	R	Ma105	Kruger	m	a	p2	bR	LKRH	cL	LORN	s0	b6	F1	p	F	A
2020-02-05	R	Ma105	Kruger	m	a	p2	bR	LKRH	cL	LORN	s0	b6	F1	p	L	A
2020-02-05	R	Ma105	Kruger	m	a	p2	bR	LKRH	cL	LORN	s0	b6	F1	p	F	A
2020-02-05	R	Ma105	Kruger	m	a	p2	bR	LKRH	cL	LORN	s0	b6	F1	p	F	A
2020-02-05	R	Ma105	Kruger	m	a	p2	bR	LKRH	cL	LORN	s0	b6	F1	p	L	A
2020-02-05	R	Ma105	Kruger	m	a	p2	bR	LKRH	cL	LORN	s0	b6	F1	p	F	A
2020-02-05	R	Ma105	Kruger	m	a	p2	bR	LKRH	cL	LORN	s0	b6	F1	p	F	A
2020-02-05	R	Ma105	Kruger	m	a	p2	bR	LKRH	cL	LORN	s0	b6	F1	p	F	A
2020-02-05	R	Ma105	Kruger	m	a	p2	bR	LKRH	cL	LORN	s0	b6	F1	p	F	A
2020-02-05	R	Ma105	Kruger	m	a	p2	bR	LKRH	cL	LORN	s0	b6	F1	p	F	A
2020-02-05	R	Ma105	Kruger	m	a	p2	bR	LKRH	cL	LORN	s0	b6	F1	p	F	A
2020-02-05	R	Ma105	Kruger	m	a	p2	bR	LKRH	cL	LORN	s0	b6	F1	p	L	A
2020-02-05	R	FaX	Kruger	f	a	p2	b0	2J	c2	2N	sL	b2	F2	w	F	ABC
2020-02-05	R	FaX	Kruger	f	a	p2	b0	2J	c2	2N	sL	b2	F3	w	F	ABC
2020-02-05	R	FaX	Kruger	f	a	p2	b0	2J	c2	2N	sL	b2	F2	w	R	ABC
2020-02-05	R	FaX	Kruger	f	a	p2	b0	2J	c2	2N	sL	b2	F3	w	F	ABCD
2020-02-05	R	FaX	Kruger	f	a	p2	b0	2J	c2	2N	sL	b2	F1	w	R	AB
2020-02-05	R	FaX	Kruger	f	a	p2	b0	2J	c2	2N	sL	b2	F1	w	R	AB
2020-02-05	R	FaX	Kruger	f	a	p2	b0	2J	c2	2N	sL	b2	F1	w	R	AB
2020-02-05	R	FaX	Kruger	f	a	p2	b0	2J	c2	2N	sL	b2	F2	w	R	AB
2020-02-05	R	FaX	Kruger	f	a	p2	b0	2J	c2	2N	sL	b2	F3	w	F	ABC
2020-02-05	R	FaX	Kruger	f	a	p2	b0	2J	c2	2N	sL	b2	F1	w	R	AB
2020-02-05	R	FaX	Kruger	f	a	p2	b0	2J	c2	2N	sL	b2	F1	w	R	AB
2020-02-05	R	FaX	Kruger	f	a	p2	b0	2J	c2	2N	sL	b2	F1	w	R	AB
2020-02-05	R	FaX	Kruger	f	a	p2	b0	2J	c2	2N	sL	b2	F1	w	R	AB
2020-02-05	R	FaX	Kruger	f	a	p2	b0	2J	c2	2N	sL	b2	F1	w	R	AB
2020-02-05	R	FaX	Kruger	f	a	p2	b0	2J	c2	2N	sL	b2	F1	w	R	AB
2020-02-05	R	FaX	Kruger	f	a	p2	b0	2J	c2	2N	sL	b2	F1	w	R	ABC
2020-02-05	R	FaX	Kruger	f	a	p2	b0	2J	c2	2N	sL	b2	F4	w	R	AB
2020-02-05	R	FaX	Kruger	f	a	p2	b0	2J	c2	2N	sL	b2	F5	w	F	ABC
2020-02-05	R	FaX	Kruger	f	a	p2	b0	2J	c2	2N	sL	b2	F4	w	R	ABC
2020-02-05	R	FaX	Kruger	f	a	p2	b0	2J	c2	2N	sL	b2	F5	p	F	A
2020-02-05	R	FaX	Kruger	f	a	p2	b0	2J	c2	2N	sL	b2	F1	w	R	AB
2020-02-05	J	FaX	Kruger	f	a	p2	b0	2J	c2	2N	sL	b2	F2	p	F	A
2020-02-05	J	FaX	Kruger	f	a	p2	b0	2J	c2	2N	sL	b2	F3	w	F	ABC
2020-02-05	J	FaX	Kruger	f	a	p2	b0	2J	c2	2N	sL	b2	F2	p	F	A
2020-02-05	J	FaX	Kruger	f	a	p2	b0	2J	c2	2N	sL	b2	F3	w	F	ABC
2020-02-05	J	FaX	Kruger	f	a	p2	b0	2J	c2	2N	sL	b2	F2	p	F	A
2020-02-05	J	FaX	Kruger	f	a	p2	b0	2J	c2	2N	sL	b2	F3	w	F	ABC
2020-02-05	J	FaX	Kruger	f	a	p2	b0	2J	c2	2N	sL	b2	F5	p	F	A
2020-02-05	J	FaX	Kruger	f	a	p2	b0	2J	c2	2N	sL	b2	F2	p	F	A
2020-02-05	J	FaX	Kruger	f	a	p2	b0	2J	c2	2N	sL	b2	F3	w	F	ABC
2020-02-05	J	FaX	Kruger	f	a	p2	b0	2J	c2	2N	sL	b2	F2	p	F	A
2020-02-05	J	FaX	Kruger	f	a	p2	b0	2J	c2	2N	sL	b2	F3	w	F	AB
2020-02-05	J	FaX	Kruger	f	a	p2	b0	2J	c2	2N	sL	b2	F2	p	F	A
2020-02-05	J	FaX	Kruger	f	a	p2	b0	2J	c2	2N	sL	b2	F3	w	F	AB
2020-02-05	J	FaX	Kruger	f	a	p2	b0	2J	c2	2N	sL	b2	F3	w	F	ABCD
2020-02-05	J	FaX	Kruger	f	a	p2	b0	2J	c2	2N	sL	b2	F1	p	F	A
2020-02-05	J	FaX	Kruger	f	a	p2	b0	2J	c2	2N	sL	b2	F2	p	F	A
2020-02-05	J	FaX	Kruger	f	a	p2	b0	2J	c2	2N	sL	b2	F3	w	F	ABC
2020-02-05	J	FaX	Kruger	f	a	p2	b0	2J	c2	2N	sL	b2	F3	w	F	ABC
2020-02-05	J	FaX	Kruger	f	a	p2	b0	2J	c2	2N	sL	b2	F2	p	F	A
2020-02-05	J	FaX	Kruger	f	a	p2	b0	2J	c2	2N	sL	b2	F3	w	F	ABCD
2020-02-05	J	FaX	Kruger	f	a	p2	b0	2J	c2	2N	sL	b2	F3	w	F	ABCD
2020-02-05	J	FaX	Kruger	f	a	p2	b0	2J	c2	2N	sL	b2	F2	p	F	A
2020-02-05	J	FaX	Kruger	f	a	p2	b0	2J	c2	2N	sL	b2	F3	w	F	ABC
2020-02-05	J	FaX	Kruger	f	a	p2	b0	2J	c2	2N	sL	b2	F3	w	F	ABCD
2020-02-05	J	FaX	Kruger	f	a	p2	b0	2J	c2	2N	sL	b2	F2	p	F	A
2020-02-05	J	FaX	Kruger	f	a	p2	b0	2J	c2	2N	sL	b2	F3	w	F	ABC
2020-02-05	J	FaX	Kruger	f	a	p2	b0	2J	c2	2N	sL	b2	F3	w	F	ABCD
2020-02-05	J	FaX	Kruger	f	a	p2	b0	2J	c2	2N	sL	b2	F2	p	F	A
2020-02-05	J	FaX	Kruger	f	a	p2	b0	2J	c2	2N	sL	b2	F3	w	F	ABC
2020-02-05	J	FaX	Kruger	f	a	p2	b0	2J	c2	2N	sL	b2	F2	w	R	AB
2020-02-05	J	FaX	Kruger	f	a	p2	b0	2J	c2	2N	sL	b2	F3	w	F	ABC
2020-02-05	J	FaX	Kruger	f	a	p2	b0	2J	c2	2N	sL	b2	F2	p	F	A
2020-02-05	J	FaX	Kruger	f	a	p2	b0	2J	c2	2N	sL	b2	F3	w	F	ABC
2020-02-05	J	FaX	Kruger	f	a	p2	b0	2J	c2	2N	sL	b2	F5	w	F	ABCDE
2020-02-05	J	FaX	Kruger	f	a	p2	b0	2J	c2	2N	sL	b2	F2	p	F	A
2020-02-05	J	FaX	Kruger	f	a	p2	b0	2J	c2	2N	sL	b2	F3	w	F	ABC
2020-02-05	J	FaX	Kruger	f	a	p2	b0	2J	c2	2N	sL	b2	F3	w	F	ABCD
2020-02-05	J	FaX	Kruger	f	a	p2	b0	2J	c2	2N	sL	b2	F3	w	F	ABC
2020-02-05	J	FaX	Kruger	f	a	p2	b0	2J	c2	2N	sL	b2	F2	p	F	A
2020-02-05	J	FaX	Kruger	f	a	p2	b0	2J	c2	2N	sL	b2	F3	w	L	AB
2020-02-05	J	FaX	Kruger	f	a	p2	b0	2J	c2	2N	sL	b2	F3	w	L	ABC
2020-02-05	J	FaX	Kruger	f	a	p2	b0	2J	c2	2N	sL	b2	F3	w	L	ABCD
2020-02-05	J	FaX	Kruger	f	a	p2	b0	2J	c2	2N	sL	b2	F2	w	R	AB
2020-02-05	J	FaX	Kruger	f	a	p2	b0	2J	c2	2N	sL	b2	F3	w	F	ABC
2020-02-05	J	FaX	Kruger	f	a	p2	b0	2J	c2	2N	sL	b2	F3	w	F	ABCD
2020-02-05	J	FaX	Kruger	f	a	p2	b0	2J	c2	2N	sL	b2	F2	p	F	A
2020-02-05	J	FaX	Kruger	f	a	p2	b0	2J	c2	2N	sL	b2	F3	w	F	AB
2020-02-05	J	FaX	Kruger	f	a	p2	b0	2J	c2	2N	sL	b2	F3	w	F	ABC
2020-02-05	J	FaX	Kruger	f	a	p2	b0	2J	c2	2N	sL	b2	F2	p	F	A
2020-02-05	J	FaX	Kruger	f	a	p2	b0	2J	c2	2N	sL	b2	F3	w	F	AB
2020-02-05	J	FaX	Kruger	f	a	p2	b0	2J	c2	2N	sL	b2	F3	w	F	ABC
2020-02-05	J	FaX	Kruger	f	a	p2	b0	2J	c2	2N	sL	b2	F2	p	F	A
2020-02-05	J	FaX	Kruger	f	a	p2	b0	2J	c2	2N	sL	b2	F3	w	F	AB
2020-02-05	J	FaX	Kruger	f	a	p2	b0	2J	c2	2N	sL	b2	F2	w	R	ABC
2020-02-05	J	FaX	Kruger	f	a	p2	b0	2J	c2	2N	sL	b2	F3	w	F	ABC
2020-02-05	J	FaX	Kruger	f	a	p2	b0	2J	c2	2N	sL	b2	F3	w	F	AB
2020-02-05	J	FaX	Kruger	f	a	p2	b0	2J	c2	2N	sL	b2	F5	w	F	ABCDE
2020-02-05	J	FaX	Kruger	f	a	p2	b0	2J	c2	2N	sL	b2	F2	w	R	ABC
2020-02-05	J	FaX	Kruger	f	a	p2	b0	2J	c2	2N	sL	b2	F3	w	F	ABC
2020-02-05	J	FaX	Kruger	f	a	p2	b0	2J	c2	2N	sL	b2	F3	w	F	ABC
2020-02-05	J	FaX	Kruger	f	a	p2	b0	2J	c2	2N	sL	b2	F2	p	F	A
2020-02-05	J	FaX	Kruger	f	a	p2	b0	2J	c2	2N	sL	b2	F3	w	F	AB
2020-02-05	J	FaX	Kruger	f	a	p2	b0	2J	c2	2N	sL	b2	F2	p	F	A
2020-02-05	J	FaX	Kruger	f	a	p2	b0	2J	c2	2N	sL	b2	F3	w	F	ABC
2020-02-05	J	FaX	Kruger	f	a	p2	b0	2J	c2	2N	sL	b2	F2	p	F	A
2020-02-05	J	FaX	Kruger	f	a	p2	b0	2J	c2	2N	sL	b2	F3	w	F	ABC
2020-02-05	J	FaX	Kruger	f	a	p2	b0	2J	c2	2N	sL	b2	F3	w	F	ABCD
2020-02-05	J	FaX	Kruger	f	a	p2	b0	2J	c2	2N	sL	b2	F3	w	F	ABC
2020-02-05	J	FaX	Kruger	f	a	p2	b0	2J	c2	2N	sL	b2	F3	w	F	ABCD
2020-02-05	J	FaX	Kruger	f	a	p2	b0	2J	c2	2N	sL	b2	F2	p	F	A
2020-02-05	J	FaX	Kruger	f	a	p2	b0	2J	c2	2N	sL	b2	F3	w	F	ABC
2020-02-05	J	FaX	Kruger	f	a	p2	b0	2J	c2	2N	sL	b2	F3	w	F	ABCD
2020-02-05	J	FaX	Kruger	f	a	p2	b0	2J	c2	2N	sL	b2	F3	w	F	ABC
2020-02-05	J	FaX	Kruger	f	a	p2	b0	2J	c2	2N	sL	b2	F2	p	F	A
2020-02-05	J	FaX	Kruger	f	a	p2	b0	2J	c2	2N	sL	b2	F3	w	F	ABC
2020-02-05	J	FaX	Kruger	f	a	p2	b0	2J	c2	2N	sL	b2	F3	w	F	ABC
2020-02-05	J	FaX	Kruger	f	a	p2	b0	2J	c2	2N	sL	b2	F3	w	F	ABCD
2020-02-05	J	FaX	Kruger	f	a	p2	b0	2J	c2	2N	sL	b2	F3	w	F	ABC
2020-02-05	J	FaX	Kruger	f	a	p2	b0	2J	c2	2N	sL	b2	F2	w	R	AB
2020-02-05	J	FaX	Kruger	f	a	p2	b0	2J	c2	2N	sL	b2	F3	w	F	AB
2020-02-05	J	FaX	Kruger	f	a	p2	b0	2J	c2	2N	sL	b2	F2	p	F	A
2020-02-05	J	FaX	Kruger	f	a	p2	b0	2J	c2	2N	sL	b2	F3	w	F	AB
2020-02-05	J	FaX	Kruger	f	a	p2	b0	2J	c2	2N	sL	b2	F3	w	F	AB
2020-02-05	J	FaX	Kruger	f	a	p2	b0	2J	c2	2N	sL	b2	F3	w	F	ABCD
2020-02-05	J	FaX	Kruger	f	a	p2	b0	2J	c2	2N	sL	b2	F2	p	F	A
2020-02-05	J	FaX	Kruger	f	a	p2	b0	2J	c2	2N	sL	b2	F3	w	F	AB
2020-02-05	J	FaX	Kruger	f	a	p2	b0	2J	c2	2N	sL	b2	F1	w	R	AB
2020-02-05	J	FaX	Kruger	f	a	p2	b0	2J	c2	2N	sL	b2	F2	p	F	A
2020-02-05	J	FaX	Kruger	f	a	p2	b0	2J	c2	2N	sL	b2	F3	w	F	ABC
2020-02-05	J	FaX	Kruger	f	a	p2	b0	2J	c2	2N	sL	b2	F3	w	L	ABCD
2020-02-05	J	FaX	Kruger	f	a	p2	b0	2J	c2	2N	sL	b2	F2	p	F	A
2020-02-05	J	FaX	Kruger	f	a	p2	b0	2J	c2	2N	sL	b2	F3	w	F	ABC
2020-02-05	J	FaX	Kruger	f	a	p2	b0	2J	c2	2N	sL	b2	F2	p	F	A
2020-02-05	J	FaX	Kruger	f	a	p2	b0	2J	c2	2N	sL	b2	F3	w	F	ABC
2020-02-05	J	FaX	Kruger	f	a	p2	b0	2J	c2	2N	sL	b2	F3	w	F	ABCD
2020-02-05	J	FaX	Kruger	f	a	p2	b0	2J	c2	2N	sL	b2	F2	p	F	A
2020-02-05	J	FaX	Kruger	f	a	p2	b0	2J	c2	2N	sL	b2	F3	w	F	ABC
2020-02-05	J	FaX	Kruger	f	a	p2	b0	2J	c2	2N	sL	b2	F2	p	F	A
2020-02-05	J	FaX	Kruger	f	a	p2	b0	2J	c2	2N	sL	b2	F3	w	F	ABC
2020-02-05	J	FaX	Kruger	f	a	p2	b0	2J	c2	2N	sL	b2	F3	w	F	ABCD
2020-02-05	J	FaX	Kruger	f	a	p2	b0	2J	c2	2N	sL	b2	F3	w	F	ABC
2020-02-05	J	FaX	Kruger	f	a	p2	b0	2J	c2	2N	sL	b2	F3	w	F	ABC
2020-02-05	J	FaX	Kruger	f	a	p2	b0	2J	c2	2N	sL	b2	F2	p	F	A
2020-02-05	J	FaX	Kruger	f	a	p2	b0	2J	c2	2N	sL	b2	F3	w	F	ABC
2020-02-05	J	FaX	Kruger	f	a	p2	b0	2J	c2	2N	sL	b2	F3	w	F	ABC
2020-02-05	J	FaX	Kruger	f	a	p2	b0	2J	c2	2N	sL	b2	F5	w	F	ABCDE
2020-02-05	J	FaX	Kruger	f	a	p2	b0	2J	c2	2N	sL	b2	F3	w	F	ABC
2020-02-05	J	FaX	Kruger	f	a	p2	b0	2J	c2	2N	sL	b2	F6	p	R	A
2020-02-05	J	FaX	Kruger	f	a	p2	b0	2J	c2	2N	sL	b2	F2	p	F	A
2020-02-05	J	FaX	Kruger	f	a	p2	b0	2J	c2	2N	sL	b2	F3	w	F	AB
2020-02-05	J	FaX	Kruger	f	a	p2	b0	2J	c2	2N	sL	b2	F3	w	F	AB
2020-02-05	J	FaX	Kruger	f	a	p2	b0	2J	c2	2N	sL	b2	F2	p	F	A
2020-02-05	J	FaX	Kruger	f	a	p2	b0	2J	c2	2N	sL	b2	F3	w	F	ABC
2020-02-05	J	FaX	Kruger	f	a	p2	b0	2J	c2	2N	sL	b2	F5	w	F	ABCDE
2020-02-05	J	FaX	Kruger	f	a	p2	b0	2J	c2	2N	sL	b2	F5	w	F	ABCDE
2020-02-05	J	FaX	Kruger	f	a	p2	b0	2J	c2	2N	sL	b2	F2	p	F	A
2020-02-05	J	FaX	Kruger	f	a	p2	b0	2J	c2	2N	sL	b2	F3	w	F	ABC
2020-02-05	J	FaX	Kruger	f	a	p2	b0	2J	c2	2N	sL	b2	F2	p	F	A
2020-02-05	J	FaX	Kruger	f	a	p2	b0	2J	c2	2N	sL	b2	F3	w	F	ABC
2020-02-05	J	FaX	Kruger	f	a	p2	b0	2J	c2	2N	sL	b2	F5	w	F	ABCDE
2020-02-05	J	FaX	Kruger	f	a	p2	b0	2J	c2	2N	sL	b2	F3	w	F	AB
2020-02-05	J	FaX	Kruger	f	a	p2	b0	2J	c2	2N	sL	b2	F2	w	R	AB
2020-02-05	J	FaX	Kruger	f	a	p2	b0	2J	c2	2N	sL	b2	F3	w	F	ABC
2020-02-05	J	FaX	Kruger	f	a	p2	b0	2J	c2	2N	sL	b2	F2	p	F	A
2020-02-05	J	FaX	Kruger	f	a	p2	b0	2J	c2	2N	sL	b2	F3	w	F	ABC
2020-02-05	J	FaX	Kruger	f	a	p2	b0	2J	c2	2N	sL	b2	F5	p	R	A
2020-02-05	J	FaX	Kruger	f	a	p2	b0	2J	c2	2N	sL	b2	F3	w	F	AB
2020-02-05	J	FaX	Kruger	f	a	p2	b0	2J	c2	2N	sL	b2	F5	w	F	ABCDE
2020-02-05	J	FaX	Kruger	f	a	p2	b0	2J	c2	2N	sL	b2	F2	p	R	A
2020-02-05	J	FaX	Kruger	f	a	p2	b0	2J	c2	2N	sL	b2	F3	w	F	AB
2020-02-05	J	FaX	Kruger	f	a	p2	b0	2J	c2	2N	sL	b2	F3	w	F	ABC
2020-02-05	J	FaX	Kruger	f	a	p2	b0	2J	c2	2N	sL	b2	F3	w	F	ABC
2020-02-05	J	FaX	Kruger	f	a	p2	b0	2J	c2	2N	sL	b2	F5	w	F	ABCDE
2020-02-05	J	FaX	Kruger	f	a	p2	b0	2J	c2	2N	sL	b2	F2	p	F	A
2020-02-05	J	FaX	Kruger	f	a	p2	b0	2J	c2	2N	sL	b2	F3	w	F	AB
2020-02-05	J	FaX	Kruger	f	a	p2	b0	2J	c2	2N	sL	b2	F2	p	R	A
2020-02-05	J	FaX	Kruger	f	a	p2	b0	2J	c2	2N	sL	b2	F3	w	F	ABC
2020-02-05	J	FaX	Kruger	f	a	p2	b0	2J	c2	2N	sL	b2	F3	w	F	AB
2020-02-05	J	FaX	Kruger	f	a	p2	b0	2J	c2	2N	sL	b2	F5	w	F	ABCDE
2020-02-05	J	FaX	Kruger	f	a	p2	b0	2J	c2	2N	sL	b2	F2	p	R	A
2020-02-05	J	FaX	Kruger	f	a	p2	b0	2J	c2	2N	sL	b2	F3	w	F	ABC
2020-02-05	J	FaX	Kruger	f	a	p2	b0	2J	c2	2N	sL	b2	F5	w	F	ABCDE
2020-02-05	J	FaX	Kruger	f	a	p2	b0	2J	c2	2N	sL	b2	F3	w	F	ABCD
2020-02-05	J	FaX	Kruger	f	a	p2	b0	2J	c2	2N	sL	b2	F2	p	F	A
2020-02-05	J	FaX	Kruger	f	a	p2	b0	2J	c2	2N	sL	b2	F3	w	F	ABC
2020-02-05	J	FaX	Kruger	f	a	p2	b0	2J	c2	2N	sL	b2	F2	w	R	AB
2020-02-05	J	FaX	Kruger	f	a	p2	b0	2J	c2	2N	sL	b2	F3	w	F	AB
2020-02-05	J	FaX	Kruger	f	a	p2	b0	2J	c2	2N	sL	b2	F2	p	F	A
2020-02-05	J	FaX	Kruger	f	a	p2	b0	2J	c2	2N	sL	b2	F3	w	F	ABC
2020-02-05	J	FaX	Kruger	f	a	p2	b0	2J	c2	2N	sL	b2	F5	w	F	ABCDE
2020-02-05	J	FaX	Kruger	f	a	p2	b0	2J	c2	2N	sL	b2	F2	p	F	A
2020-02-05	J	FaX	Kruger	f	a	p2	b0	2J	c2	2N	sL	b2	F3	w	F	ABC
2020-02-05	J	FaX	Kruger	f	a	p2	b0	2J	c2	2N	sL	b2	F3	w	F	ABC
2020-02-05	J	FaX	Kruger	f	a	p2	b0	2J	c2	2N	sL	b2	F1	p	F	A
2020-02-05	J	FaX	Kruger	f	a	p2	b0	2J	c2	2N	sL	b2	F2	p	R	AB
2020-02-05	J	FaX	Kruger	f	a	p2	b0	2J	c2	2N	sL	b2	F3	w	F	AB
2020-02-05	J	FaX	Kruger	f	a	p2	b0	2J	c2	2N	sL	b2	F2	p	F	A
2020-02-05	J	FaX	Kruger	f	a	p2	b0	2J	c2	2N	sL	b2	F3	w	F	ABC
2020-02-05	J	FaX	Kruger	f	a	p2	b0	2J	c2	2N	sL	b2	F5	w	F	ABCDE
2020-02-05	J	FaX	Kruger	f	a	p2	b0	2J	c2	2N	sL	b2	F1	w	R	AB
2020-02-05	J	FaX	Kruger	f	a	p2	b0	2J	c2	2N	sL	b2	F1	p	F	A
2020-02-05	J	FaX	Kruger	f	a	p2	b0	2J	c2	2N	sL	b2	F2	w	R	AB
2020-02-05	J	FaX	Kruger	f	a	p2	b0	2J	c2	2N	sL	b2	F3	w	F	ABC
2020-02-05	J	FaX	Kruger	f	a	p2	b0	2J	c2	2N	sL	b2	F2	p	F	A
2020-02-05	J	FaX	Kruger	f	a	p2	b0	2J	c2	2N	sL	b2	F3	w	F	ABC
2020-02-05	J	FaX	Kruger	f	a	p2	b0	2J	c2	2N	sL	b2	F1	p	F	A
2020-02-05	J	FaX	Kruger	f	a	p2	b0	2J	c2	2N	sL	b2	F1	p	F	A
2020-02-05	J	FaX	Kruger	f	a	p2	b0	2J	c2	2N	sL	b2	F4	w	R	AB
2020-02-05	J	FaX	Kruger	f	a	p2	b0	2J	c2	2N	sL	b2	F5	w	F	ABCDE
2020-02-05	J	FaX	Kruger	f	a	p2	b0	2J	c2	2N	sL	b2	F4	w	R	AB
2020-02-05	J	FaX	Kruger	f	a	p2	b0	2J	c2	2N	sL	b2	F5	w	F	ABCDE
2020-02-05	J	FaX	Kruger	f	a	p2	b0	2J	c2	2N	sL	b2	F2	p	F	A
2020-02-05	J	FaX	Kruger	f	a	p2	b0	2J	c2	2N	sL	b2	F3	w	F	ABC
2020-02-05	J	FaX	Kruger	f	a	p2	b0	2J	c2	2N	sL	b2	F2	p	F	A
2020-02-05	J	FaX	Kruger	f	a	p2	b0	2J	c2	2N	sL	b2	F3	w	F	ABC
2020-02-05	J	FaX	Kruger	f	a	p2	b0	2J	c2	2N	sL	b2	F5	w	F	ABCDE
2020-02-05	J	FaX	Kruger	f	a	p2	b0	2J	c2	2N	sL	b2	F2	p	F	A
2020-02-05	J	FaX	Kruger	f	a	p2	b0	2J	c2	2N	sL	b2	F3	w	F	ABC
2020-02-05	J	FaX	Kruger	f	a	p2	b0	2J	c2	2N	sL	b2	F4	p	R	A
2020-02-05	J	FaX	Kruger	f	a	p2	b0	2J	c2	2N	sL	b2	F5	w	F	ABCDE
2020-02-05	J	FaX	Kruger	f	a	p2	b0	2J	c2	2N	sL	b2	F2	p	R	A
2020-02-05	J	FaX	Kruger	f	a	p2	b0	2J	c2	2N	sL	b2	F3	w	F	AB
2020-02-05	J	FaX	Kruger	f	a	p2	b0	2J	c2	2N	sL	b2	F2	p	F	A
2020-02-05	J	FaX	Kruger	f	a	p2	b0	2J	c2	2N	sL	b2	F3	w	F	AB
2020-02-05	J	FaX	Kruger	f	a	p2	b0	2J	c2	2N	sL	b2	F5	w	F	ABCDE
2020-02-05	J	FaX	Kruger	f	a	p2	b0	2J	c2	2N	sL	b2	F2	p	F	A
2020-02-05	J	FaX	Kruger	f	a	p2	b0	2J	c2	2N	sL	b2	F3	w	F	AB
2020-02-05	J	FaX	Kruger	f	a	p2	b0	2J	c2	2N	sL	b2	F3	w	F	AB
2020-02-05	J	FaX	Kruger	f	a	p2	b0	2J	c2	2N	sL	b2	F5	w	F	ABCDE
2020-02-05	J	FaX	Kruger	f	a	p2	b0	2J	c2	2N	sL	b2	F4	w	R	AB
2020-02-05	J	FaX	Kruger	f	a	p2	b0	2J	c2	2N	sL	b2	F5	p	F	A
2020-02-05	J	FaX	Kruger	f	a	p2	b0	2J	c2	2N	sL	b2	F4	w	R	AB
2020-02-05	J	FaX	Kruger	f	a	p2	b0	2J	c2	2N	sL	b2	F5	w	F	ABCDE
2020-02-05	J	FaX	Kruger	f	a	p2	b0	2J	c2	2N	sL	b2	F2	p	F	A
2020-02-05	J	FaX	Kruger	f	a	p2	b0	2J	c2	2N	sL	b2	F3	w	F	ABC
2020-02-05	J	FaX	Kruger	f	a	p2	b0	2J	c2	2N	sL	b2	F5	w	F	ABCDE
2020-02-05	J	FaX	Kruger	f	a	p2	b0	2J	c2	2N	sL	b2	F4	w	R	AB
2020-02-05	J	FaX	Kruger	f	a	p2	b0	2J	c2	2N	sL	b2	F5	p	F	A
2020-02-05	J	FaX	Kruger	f	a	p2	b0	2J	c2	2N	sL	b2	F2	p	F	A
2020-02-05	J	FaX	Kruger	f	a	p2	b0	2J	c2	2N	sL	b2	F3	w	F	ABC
2020-02-05	J	FaX	Kruger	f	a	p2	b0	2J	c2	2N	sL	b2	F5	w	F	ABCDE
2020-02-05	J	FaX	Kruger	f	a	p2	b0	2J	c2	2N	sL	b2	F2	p	F	A
2020-02-05	J	FaX	Kruger	f	a	p2	b0	2J	c2	2N	sL	b2	F3	w	F	ABC
2020-02-05	J	FaX	Kruger	f	a	p2	b0	2J	c2	2N	sL	b2	F2	p	F	A
2020-02-05	J	FaX	Kruger	f	a	p2	b0	2J	c2	2N	sL	b2	F3	w	F	ABC
2020-02-05	J	FaX	Kruger	f	a	p2	b0	2J	c2	2N	sL	b2	F5	w	R	ABCDE
2020-02-05	J	FaX	Kruger	f	a	p2	b0	2J	c2	2N	sL	b2	F2	p	F	A
2020-02-05	J	FaX	Kruger	f	a	p2	b0	2J	c2	2N	sL	b2	F3	w	F	ABC
2020-02-05	J	FaX	Kruger	f	a	p2	b0	2J	c2	2N	sL	b2	F5	w	F	ABCDE
2020-02-05	J	FaX	Kruger	f	a	p2	b0	2J	c2	2N	sL	b2	F5	w	R	ABCDE
2020-02-05	J	FaX	Kruger	f	a	p2	b0	2J	c2	2N	sL	b2	F2	p	F	A
2020-02-05	J	FaX	Kruger	f	a	p2	b0	2J	c2	2N	sL	b2	F3	w	F	ABC
2020-02-05	J	FaX	Kruger	f	a	p2	b0	2J	c2	2N	sL	b2	F5	p	F	A
2020-02-05	J	FaX	Kruger	f	a	p2	b0	2J	c2	2N	sL	b2	F2	p	F	A
2020-02-05	J	FaX	Kruger	f	a	p2	b0	2J	c2	2N	sL	b2	F3	w	F	ABC
2020-02-05	J	FaX	Kruger	f	a	p2	b0	2J	c2	2N	sL	b2	F5	p	F	A
2020-02-05	J	FaX	Kruger	f	a	p2	b0	2J	c2	2N	sL	b2	F5	w	F	ABC
2020-02-05	J	FaX	Kruger	f	a	p2	b0	2J	c2	2N	sL	b2	F5	w	F	ABCDE
2020-02-05	J	FaX	Kruger	f	a	p2	b0	2J	c2	2N	sL	b2	F2	w	R	AB
2020-02-05	J	FaX	Kruger	f	a	p2	b0	2J	c2	2N	sL	b2	F3	w	F	ABC
2020-02-05	J	FaX	Kruger	f	a	p2	b0	2J	c2	2N	sL	b2	F2	p	F	AB
2020-02-05	J	FaX	Kruger	f	a	p2	b0	2J	c2	2N	sL	b2	F3	w	F	ABC
2020-02-05	J	FaX	Kruger	f	a	p2	b0	2J	c2	2N	sL	b2	F2	p	F	A
2020-02-05	J	FaX	Kruger	f	a	p2	b0	2J	c2	2N	sL	b2	F3	w	F	ABC
2020-02-05	J	FaX	Kruger	f	a	p2	b0	2J	c2	2N	sL	b2	F2	p	F	A
2020-02-05	J	FaX	Kruger	f	a	p2	b0	2J	c2	2N	sL	b2	F3	w	F	ABC
2020-02-05	J	FaX	Kruger	f	a	p2	b0	2J	c2	2N	sL	b2	F2	p	R	A
2020-02-05	J	FaX	Kruger	f	a	p2	b0	2J	c2	2N	sL	b2	F3	w	F	ABC
2020-02-05	J	FaX	Kruger	f	a	p2	b0	2J	c2	2N	sL	b2	F5	w	F	ABCDE
2020-02-05	J	FaX	Kruger	f	a	p2	b0	2J	c2	2N	sL	b2	F2	p	F	A
2020-02-05	J	FaX	Kruger	f	a	p2	b0	2J	c2	2N	sL	b2	F3	w	F	ABC
2020-02-05	J	FaX	Kruger	f	a	p2	b0	2J	c2	2N	sL	b2	F2	p	F	A
2020-02-05	J	FaX	Kruger	f	a	p2	b0	2J	c2	2N	sL	b2	F3	w	F	ABC
2020-02-05	J	FaX	Kruger	f	a	p2	b0	2J	c2	2N	sL	b2	F2	p	F	A
2020-02-05	J	FaX	Kruger	f	a	p2	b0	2J	c2	2N	sL	b2	F3	w	F	ABC
2020-02-05	J	FaX	Kruger	f	a	p2	b0	2J	c2	2N	sL	b2	F5	w	F	ABCDE
2020-02-05	J	FaX	Kruger	f	a	p2	b0	2J	c2	2N	sL	b2	F3	w	F	ABC
2020-02-05	J	FaX	Kruger	f	a	p2	b0	2J	c2	2N	sL	b2	F2	p	F	AB
2020-02-05	J	FaX	Kruger	f	a	p2	b0	2J	c2	2N	sL	b2	F3	w	F	ABCD
2020-02-05	J	FaX	Kruger	f	a	p2	b0	2J	c2	2N	sL	b2	F3	w	F	ABC
2020-02-05	J	FaX	Kruger	f	a	p2	b0	2J	c2	2N	sL	b2	F1	p	F	A
2020-02-05	J	FaX	Kruger	f	a	p2	b0	2J	c2	2N	sL	b2	F2	p	F	A
2020-02-05	J	FaX	Kruger	f	a	p2	b0	2J	c2	2N	sL	b2	F3	w	F	AB
2020-02-05	J	FaX	Kruger	f	a	p2	b0	2J	c2	2N	sL	b2	F5	w	F	ABCDE
2020-02-05	J	FaX	Kruger	f	a	p2	b0	2J	c2	2N	sL	b2	F2	p	F	A
2020-02-05	J	FaX	Kruger	f	a	p2	b0	2J	c2	2N	sL	b2	F3	w	F	AB
2020-02-05	J	FaX	Kruger	f	a	p2	b0	2J	c2	2N	sL	b2	F2	p	F	A
2020-02-05	J	FaX	Kruger	f	a	p2	b0	2J	c2	2N	sL	b2	F3	w	F	ABC
2020-02-05	J	FaX	Kruger	f	a	p2	b0	2J	c2	2N	sL	b2	F5	w	F	ABCDE
2020-02-05	J	FaX	Kruger	f	a	p2	b0	2J	c2	2N	sL	b2	F5	w	F	ABCDE
2020-02-05	J	FaX	Kruger	f	a	p2	b0	2J	c2	2N	sL	b2	F1	w	F	AB
2020-02-05	J	FaX	Kruger	f	a	p2	b0	2J	c2	2N	sL	b2	F2	p	F	A
2020-02-05	J	FaX	Kruger	f	a	p2	b0	2J	c2	2N	sL	b2	F3	w	F	ABC
2020-02-05	J	FaX	Kruger	f	a	p2	b0	2J	c2	2N	sL	b2	F2	p	F	A
2020-02-05	J	FaX	Kruger	f	a	p2	b0	2J	c2	2N	sL	b2	F3	w	F	ABC
2020-02-05	J	FaX	Kruger	f	a	p2	b0	2J	c2	2N	sL	b2	F5	w	F	ABCDE
2020-02-05	J	FaX	Kruger	f	a	p2	b0	2J	c2	2N	sL	b2	F2	p	F	A
2020-02-05	J	FaX	Kruger	f	a	p2	b0	2J	c2	2N	sL	b2	F3	w	F	ABC
2020-02-05	J	FaX	Kruger	f	a	p2	b0	2J	c2	2N	sL	b2	F2	p	R	AB
2020-02-05	J	FaX	Kruger	f	a	p2	b0	2J	c2	2N	sL	b2	F2	p	F	A
2020-02-05	J	FaX	Kruger	f	a	p2	b0	2J	c2	2N	sL	b2	F3	w	F	ABC
2020-02-05	J	FaX	Kruger	f	a	p2	b0	2J	c2	2N	sL	b2	F1	p	F	A
2020-02-05	J	FaX	Kruger	f	a	p2	b0	2J	c2	2N	sL	b2	F1	w	R	AB
2020-02-05	J	FaX	Kruger	f	a	p2	b0	2J	c2	2N	sL	b2	F1	p	F	A
2020-02-05	J	FaX	Kruger	f	a	p2	b0	2J	c2	2N	sL	b2	F2	p	F	A
2020-02-05	J	FaX	Kruger	f	a	p2	b0	2J	c2	2N	sL	b2	F3	w	F	ABC
2020-02-05	J	FaX	Kruger	f	a	p2	b0	2J	c2	2N	sL	b2	F2	p	F	A
2020-02-05	J	FaX	Kruger	f	a	p2	b0	2J	c2	2N	sL	b2	F3	w	F	AB
2020-02-05	J	FaX	Kruger	f	a	p2	b0	2J	c2	2N	sL	b2	F4	p	F	A
2020-02-05	J	FaX	Kruger	f	a	p2	b0	2J	c2	2N	sL	b2	F5	w	F	ABCDE
2020-02-05	J	FaX	Kruger	f	a	p2	b0	2J	c2	2N	sL	b2	F2	p	F	A
2020-02-05	J	FaX	Kruger	f	a	p2	b0	2J	c2	2N	sL	b2	F3	w	F	AB
2020-02-05	J	FaX	Kruger	f	a	p2	b0	2J	c2	2N	sL	b2	F5	w	F	ABCDE
2020-02-05	J	FaX	Kruger	f	a	p2	b0	2J	c2	2N	sL	b2	F2	p	F	A
2020-02-05	J	FaX	Kruger	f	a	p2	b0	2J	c2	2N	sL	b2	F3	w	F	A
2020-02-05	J	FaX	Kruger	f	a	p2	b0	2J	c2	2N	sL	b2	F2	p	F	A
2020-02-05	J	FaX	Kruger	f	a	p2	b0	2J	c2	2N	sL	b2	F3	w	F	ABC
2020-02-05	J	FaX	Kruger	f	a	p2	b0	2J	c2	2N	sL	b2	F5	w	F	ABCDE
2020-02-05	J	FaX	Kruger	f	a	p2	b0	2J	c2	2N	sL	b2	F2	p	F	A
2020-02-05	J	FaX	Kruger	f	a	p2	b0	2J	c2	2N	sL	b2	F3	w	F	ABC
2020-02-05	J	FaX	Kruger	f	a	p2	b0	2J	c2	2N	sL	b2	F5	w	F	ABCDE
2020-02-05	J	FaX	Kruger	f	a	p2	b0	2J	c2	2N	sL	b2	F5	w	F	ABCDE
2020-02-05	J	FaX	Kruger	f	a	p2	b0	2J	c2	2N	sL	b2	F2	p	F	A
2020-02-05	J	FaX	Kruger	f	a	p2	b0	2J	c2	2N	sL	b2	F3	w	F	ABC
2020-02-05	J	FaX	Kruger	f	a	p2	b0	2J	c2	2N	sL	b2	F4	p	F	A
2020-02-05	J	FaX	Kruger	f	a	p2	b0	2J	c2	2N	sL	b2	F5	p	F	A
2020-02-05	J	FaX	Kruger	f	a	p2	b0	2J	c2	2N	sL	b2	F2	w	R	AB
2020-02-05	J	FaX	Kruger	f	a	p2	b0	2J	c2	2N	sL	b2	F3	w	F	BC
2020-02-05	J	FaX	Kruger	f	a	p2	b0	2J	c2	2N	sL	b2	F2	w	R	AB
2020-02-05	J	FaX	Kruger	f	a	p2	b0	2J	c2	2N	sL	b2	F3	w	F	ABC
2020-02-05	J	FaX	Kruger	f	a	p2	b0	2J	c2	2N	sL	b2	F2	w	R	ABC
2020-02-05	J	FaX	Kruger	f	a	p2	b0	2J	c2	2N	sL	b2	F3	w	F	ABC
2020-02-05	J	FaX	Kruger	f	a	p2	b0	2J	c2	2N	sL	b2	F5	p	F	ABCDE
2020-02-05	J	FaX	Kruger	f	a	p2	b0	2J	c2	2N	sL	b2	F5	p	F	ABCDE
2020-02-05	J	FaX	Kruger	f	a	p2	b0	2J	c2	2N	sL	b2	F2	w	R	AB
2020-02-05	J	FaX	Kruger	f	a	p2	b0	2J	c2	2N	sL	b2	F3	w	F	ABC
2020-02-05	J	FaX	Kruger	f	a	p2	b0	2J	c2	2N	sL	b2	F5	p	F	ABCDE
2020-02-05	J	FaX	Kruger	f	a	p2	b0	2J	c2	2N	sL	b2	F2	w	R	ABC
2020-02-05	J	FaX	Kruger	f	a	p2	b0	2J	c2	2N	sL	b2	F3	w	F	ABC
2020-02-05	J	FaX	Kruger	f	a	p2	b0	2J	c2	2N	sL	b2	F5	p	F	ABCDE
2020-02-05	J	FaX	Kruger	f	a	p2	b0	2J	c2	2N	sL	b2	F2	p	F	AB
2020-02-05	J	FaX	Kruger	f	a	p2	b0	2J	c2	2N	sL	b2	F3	w	F	ABC
2020-02-05	J	FaX	Kruger	f	a	p2	b0	2J	c2	2N	sL	b2	F5	p	F	ABCDE
2020-02-05	J	FaX	Kruger	f	a	p2	b0	2J	c2	2N	sL	b2	F3	w	F	ABCD
2020-02-05	J	FaX	Kruger	f	a	p2	b0	2J	c2	2N	sL	b2	F2	p	F	A
2020-02-05	J	FaX	Kruger	f	a	p2	b0	2J	c2	2N	sL	b2	F3	w	F	ABC
2020-02-05	J	FaX	Kruger	f	a	p2	b0	2J	c2	2N	sL	b2	F3	w	F	ABCD
2020-02-05	J	FaX	Kruger	f	a	p2	b0	2J	c2	2N	sL	b2	F4	p	F	A
2020-02-05	J	FaX	Kruger	f	a	p2	b0	2J	c2	2N	sL	b2	F5	w	F	AB
2020-02-05	J	FaX	Kruger	f	a	p2	b0	2J	c2	2N	sL	b2	F5	p	F	ABCDE
2020-02-05	J	FaX	Kruger	f	a	p2	b0	2J	c2	2N	sL	b2	F2	p	F	A
2020-02-05	J	FaX	Kruger	f	a	p2	b0	2J	c2	2N	sL	b2	F3	w	F	ABC
2020-02-05	J	FaX	Kruger	f	a	p2	b0	2J	c2	2N	sL	b2	F5	p	F	ABCDE
2020-02-05	J	FaX	Kruger	f	a	p2	b0	2J	c2	2N	sL	b2	F4	p	F	A
2020-02-05	J	FaX	Kruger	f	a	p2	b0	2J	c2	2N	sL	b2	F5	w	F	AB
2020-02-05	J	FaX	Kruger	f	a	p2	b0	2J	c2	2N	sL	b2	F2	p	F	A
2020-02-05	J	FaX	Kruger	f	a	p2	b0	2J	c2	2N	sL	b2	F3	w	F	AB
2020-02-05	J	FaX	Kruger	f	a	p2	b0	2J	c2	2N	sL	b2	F5	p	F	ABCDE
2020-02-05	J	FaX	Kruger	f	a	p2	b0	2J	c2	2N	sL	b2	F4	p	F	A
2020-02-05	J	FaX	Kruger	f	a	p2	b0	2J	c2	2N	sL	b2	F5	w	F	AB
2020-02-05	J	FaX	Kruger	f	a	p2	b0	2J	c2	2N	sL	b2	F2	p	F	A
2020-02-05	J	FaX	Kruger	f	a	p2	b0	2J	c2	2N	sL	b2	F3	w	F	AB
2020-02-05	J	FaX	Kruger	f	a	p2	b0	2J	c2	2N	sL	b2	F2	w	L	AB
2020-02-05	J	FaX	Kruger	f	a	p2	b0	2J	c2	2N	sL	b2	F3	w	F	BC
2020-02-05	J	FaX	Kruger	f	a	p2	b0	2J	c2	2N	sL	b2	F2	w	R	AB
2020-02-05	J	FaX	Kruger	f	a	p2	b0	2J	c2	2N	sL	b2	F3	w	F	ABC
2020-02-05	J	FaX	Kruger	f	a	p2	b0	2J	c2	2N	sL	b2	F5	p	F	ABCDE
2020-02-06	R	Ms 102	Kruger	m	s	p2	b0	2J	cL	2O	s2	b4	F1	w	F	ABCDE
2020-02-06	R	Ms 102	Kruger	m	s	p2	b0	2J	cL	2O	s2	b4	F1	w	F	ABCD
2020-02-06	R	Ms 102	Kruger	m	s	p2	b0	2J	cL	2O	s2	b4	F1	w	L	ABCDE
2020-02-06	R	Ms 102	Kruger	m	s	p2	b0	2J	cL	2O	s2	b4	F1	w	F	ABCDE
2020-02-06	R	Ms 102	Kruger	m	s	p2	b0	2J	cL	2O	s2	b4	F1	w	F	ABC
2020-02-06	R	Ms 102	Kruger	m	s	p2	b0	2J	cL	2O	s2	b4	F1	w	R	ABC
2020-02-06	R	Ms 102	Kruger	m	s	p2	b0	2J	cL	2O	s2	b4	F1	w	R	ABC
2020-02-06	R	Ms 102	Kruger	m	s	p2	b0	2J	cL	2O	s2	b4	F1	w	R	ABC
2020-02-06	R	Ms 102	Kruger	m	s	p2	b0	2J	cL	2O	s2	b4	F1	w	R	ABCD
2020-02-06	R	Ms 102	Kruger	m	s	p2	b0	2J	cL	2O	s2	b4	F1	w	F	ABC
2020-02-06	R	Ms 102	Kruger	m	s	p2	b0	2J	cL	2O	s2	b4	F1	w	F	ABCD
2020-02-06	R	Ms 102	Kruger	m	s	p2	b0	2J	cL	2O	s2	b4	F1	w	F	ABCD
2020-02-06	R	Ms 102	Kruger	m	s	p2	b0	2J	cL	2O	s2	b4	F1	w	R	ABC
2020-02-06	R	Ms 102	Kruger	m	s	p2	b0	2J	cL	2O	s2	b4	F1	w	F	ABC
2020-02-06	R	Ms 102	Kruger	m	s	p2	b0	2J	cL	2O	s2	b4	F1	w	F	ABC
2020-02-06	R	Ms 102	Kruger	m	s	p2	b0	2J	cL	2O	s2	b4	F1	w	F	ABCDE
2020-02-06	R	Ms 102	Kruger	m	s	p2	b0	2J	cL	2O	s2	b4	F1	w	L	ABCD
2020-02-06	R	Ms 102	Kruger	m	s	p2	b0	2J	cL	2O	s2	b4	F1	w	F	ABC
2020-02-06	R	Ms 102	Kruger	m	s	p2	b0	2J	cL	2O	s2	b4	F1	w	R	ABCDE
2020-02-06	R	Ms 102	Kruger	m	s	p2	b0	2J	cL	2O	s2	b4	F1	w	R	ABCDE
2020-02-06	R	Ms 102	Kruger	m	s	p2	b0	2J	cL	2O	s2	b4	F1	w	F	ABC
2020-02-06	R	Ms 102	Kruger	m	s	p2	b0	2J	cL	2O	s2	b4	F1	w	R	ABC
2020-02-06	R	Ms 102	Kruger	m	s	p2	b0	2J	cL	2O	s2	b4	F1	w	R	ABC
2020-02-06	R	Ms 102	Kruger	m	s	p2	b0	2J	cL	2O	s2	b4	F1	w	L	ABC
2020-02-06	R	Ms 102	Kruger	m	s	p2	b0	2J	cL	2O	s2	b4	F1	w	R	ABC
2020-02-06	R	Ms 102	Kruger	m	s	p2	b0	2J	cL	2O	s2	b4	F1	p	F	A
2020-02-06	R	Ms 102	Kruger	m	s	p2	b0	2J	cL	2O	s2	b4	F1	w	F	ABCD
2020-02-06	R	Ms 102	Kruger	m	s	p2	b0	2J	cL	2O	s2	b4	F1	w	L	ABC
2020-02-06	R	Ms 102	Kruger	m	s	p2	b0	2J	cL	2O	s2	b4	F1	w	L	ABC
2020-02-06	R	Ms 102	Kruger	m	s	p2	b0	2J	cL	2O	s2	b4	F1	w	L	ABCDE
2020-02-06	R	Ms 102	Kruger	m	s	p2	b0	2J	cL	2O	s2	b4	F1	w	R	ABCD
2020-02-06	R	Ms 102	Kruger	m	s	p2	b0	2J	cL	2O	s2	b4	F1	w	R	ABCDE
2020-02-06	R	Ms 102	Kruger	m	s	p2	b0	2J	cL	2O	s2	b4	F1	w	L	ABCD
2020-02-06	R	Ms 102	Kruger	m	s	p2	b0	2J	cL	2O	s2	b4	F1	w	F	ABCDE
2020-02-06	R	Ms 102	Kruger	m	s	p2	b0	2J	cL	2O	s2	b4	F1	w	F	AB
2020-02-06	R	Ms 102	Kruger	m	s	p2	b0	2J	cL	2O	s2	b4	F6	w	F	ABCD
2020-02-06	R	Ms 102	Kruger	m	s	p2	b0	2J	cL	2O	s2	b2	F1	p	F	AB
2020-02-06	R	Ms 102	Kruger	m	s	p2	b0	2J	cL	2O	s2	b4	F1	w	R	ABCD
2020-02-06	R	Ms 102	Kruger	m	s	p2	b0	2J	cL	2O	s2	b4	F1	w	R	ABCD
2020-02-06	R	Ms 102	Kruger	m	s	p2	b0	2J	cL	2O	s2	b4	F1	w	R	ABCDE
2020-02-06	R	Ms 102	Kruger	m	s	p2	b0	2J	cL	2O	s2	b4	F1	w	F	ABC
2020-02-06	R	Ms 102	Kruger	m	s	p2	b0	2J	cL	2O	s2	b4	F1	t	R	ABCD
2020-02-06	R	Ms 102	Kruger	m	s	p2	b0	2J	cL	2O	s2	b4	F1	w	F	ABCDE
2020-02-06	R	Ms 102	Kruger	m	s	p2	b0	2J	cL	2O	s2	b4	F1	w	R	ABCD
2020-02-06	R	Ms 102	Kruger	m	s	p2	b0	2J	cL	2O	s2	b4	F1	w	R	ABC
2020-02-06	R	Ms 102	Kruger	m	s	p2	b0	2J	cL	2O	s2	b2	F1	p	R	AB
2020-02-06	R	Ms 102	Kruger	m	s	p2	b0	2J	cL	2O	s2	b4	F1	t	R	ABCDE
2020-02-06	R	Ms 102	Kruger	m	s	p2	b0	2J	cL	2O	s2	b4	F1	t	R	ABC
2020-02-06	R	Ms 102	Kruger	m	s	p2	b0	2J	cL	2O	s2	b4	F1	t	R	ABC
2020-02-06	R	Ms 102	Kruger	m	s	p2	b0	2J	cL	2O	s2	b2	F1	p	F	AB
2020-02-06	R	Ms 102	Kruger	m	s	p2	b0	2J	cL	2O	s2	b2	F2	p	F	AB
2020-02-06	R	Ms 102	Kruger	m	s	p2	b0	2J	cL	2O	s2	b2	F3	w	F	ABC
2020-02-06	R	Ms 102	Kruger	m	s	p2	b0	2J	cL	2O	s2	b4	F1	t	R	ABCD
2020-02-06	R	Ms 102	Kruger	m	s	p2	b0	2J	cL	2O	s2	b4	F1	t	R	ABCDE
2020-02-06	R	Ms 102	Kruger	m	s	p2	b0	2J	cL	2O	s2	b4	F1	w	R	ABCD
2020-02-06	R	Ms 102	Kruger	m	s	p2	b0	2J	cL	2O	s2	b4	F1	w	R	ABCDE
2020-02-06	R	Ms 102	Kruger	m	s	p2	b0	2J	cL	2O	s2	b4	F1	w	R	ABCDE
2020-02-06	R	Ms 102	Kruger	m	s	p2	b0	2J	cL	2O	s2	b4	F1	w	L	ABC
2020-02-06	R	Ms 102	Kruger	m	s	p2	b0	2J	cL	2O	s2	b4	F1	w	L	ABCD
2020-02-06	R	Ms 102	Kruger	m	s	p2	b0	2J	cL	2O	s2	b4	F1	w	L	ABCD
2020-02-06	R	Ms 102	Kruger	m	s	p2	b0	2J	cL	2O	s2	b4	F1	p	F	A
2020-02-06	R	Ms 102	Kruger	m	s	p2	b0	2J	cL	2O	s2	b4	F1	w	F	ABC
2020-02-06	R	Ms 102	Kruger	m	s	p2	b0	2J	cL	2O	s2	b2	F1	p	F	AB
2020-02-06	R	Ma106	Kruger	m	a	p2	b2	2K	c2	2O	s2	b2	F1	w	R	ABC
2020-02-06	R	Ma106	Kruger	m	a	p2	b2	2K	c2	2O	s2	b2	F1	p	R	AB
2020-02-06	R	Ma106	Kruger	m	a	p2	b2	2K	c2	2O	s2	b2	F1	w	R	ABC
2020-02-06	R	Ma106	Kruger	m	a	p2	b2	2K	c2	2O	s2	b2	F1	p	R	AB
2020-02-06	R	Ma106	Kruger	m	a	p2	b2	2K	c2	2O	s2	b2	F2	p	R	AB
2020-02-06	R	Ma106	Kruger	m	a	p2	b2	2K	c2	2O	s2	b2	F2	w	R	ABC
2020-02-06	R	Ma106	Kruger	m	a	p2	b2	2K	c2	2O	s2	b2	F3	w	F	BC
2020-02-06	R	Ma106	Kruger	m	a	p2	b2	2K	c2	2O	s2	b2	F2	w	R	ABC
2020-02-06	R	Ma106	Kruger	m	a	p2	b2	2K	c2	2O	s2	b2	F3	w	F	B
2020-02-06	R	Ma106	Kruger	m	a	p2	b2	2K	c2	2O	s2	b2	F1	w	R	ABC
2020-02-06	R	Ma106	Kruger	m	a	p2	b2	2K	c2	2O	s2	b2	F2	w	R	ABC
2020-02-06	R	Ma106	Kruger	m	a	p2	b2	2K	c2	2O	s2	b2	F3	w	F	B
2020-02-06	R	Ma106	Kruger	m	a	p2	b2	2K	c2	2O	s2	b2	F2	w	R	ABC
2020-02-06	R	Ma106	Kruger	m	a	p2	b2	2K	c2	2O	s2	b2	F3	w	F	BC
2020-02-06	R	Ma106	Kruger	m	a	p2	b2	2K	c2	2O	s2	b2	F1	p	R	AB
2020-02-06	R	Ma106	Kruger	m	a	p2	b2	2K	c2	2O	s2	b2	F2	w	R	AB
2020-02-06	R	Ma106	Kruger	m	a	p2	b2	2K	c2	2O	s2	b2	F3	w	F	B
2020-02-06	R	Ma106	Kruger	m	a	p2	b2	2K	c2	2O	s2	b2	F2	w	R	AB
2020-02-06	R	Ma106	Kruger	m	a	p2	b2	2K	c2	2O	s2	b2	F3	w	F	ABC
2020-02-06	R	Ma106	Kruger	m	a	p2	b2	2K	c2	2O	s2	b2	F5	w	F	ABCDE
2020-02-06	R	Ma106	Kruger	m	a	p2	b2	2K	c2	2O	s2	b2	F2	w	R	ABC
2020-02-06	R	Ma106	Kruger	m	a	p2	b2	2K	c2	2O	s2	b2	F3	w	F	B
2020-02-06	R	Ma106	Kruger	m	a	p2	b2	2K	c2	2O	s2	b2	F2	w	R	ABC
2020-02-06	R	Ma106	Kruger	m	a	p2	b2	2K	c2	2O	s2	b2	F3	w	F	ABC
2020-02-06	R	Ma106	Kruger	m	a	p2	b2	2K	c2	2O	s2	b2	F2	w	R	ABC
2020-02-06	R	Ma106	Kruger	m	a	p2	b2	2K	c2	2O	s2	b2	F3	w	F	BC
2020-02-06	R	Ma106	Kruger	m	a	p2	b2	2K	c2	2O	s2	b2	F2	w	R	ABC
2020-02-06	R	Ma106	Kruger	m	a	p2	b2	2K	c2	2O	s2	b2	F3	w	F	BC
2020-02-06	R	Ma106	Kruger	m	a	p2	b2	2K	c2	2O	s2	b2	F5	w	F	ABCDE
2020-02-06	R	Ma106	Kruger	m	a	p2	b2	2K	c2	2O	s2	b2	F1	p	F	AB
2020-02-06	R	Ma106	Kruger	m	a	p2	b2	2K	c2	2O	s2	b7	F1	w	R	ABC
2020-02-06	R	Ma106	Kruger	m	a	p2	b2	2K	c2	2O	s2	b4	F1	w	R	ABCD
2020-02-06	R	Ma106	Kruger	m	a	p2	b2	2K	c2	2O	s2	b2	F1	w	F	ABCDE
2020-02-06	R	Ma106	Kruger	m	a	p2	b2	2K	c2	2O	s2	b2	F2	w	R	ABC
2020-02-06	R	Ma106	Kruger	m	a	p2	b2	2K	c2	2O	s2	b2	F3	w	F	ABC
2020-02-06	R	Ma106	Kruger	m	a	p2	b2	2K	c2	2O	s2	b2	F1	w	R	ABC
2020-02-06	R	Ma106	Kruger	m	a	p2	b2	2K	c2	2O	s2	b2	F2	w	R	ABC
2020-02-06	R	Ma106	Kruger	m	a	p2	b2	2K	c2	2O	s2	b2	F3	w	F	ABC
2020-02-06	R	Ma106	Kruger	m	a	p2	b2	2K	c2	2O	s2	b2	F1	w	R	ABC
2020-02-06	R	Ma106	Kruger	m	a	p2	b2	2K	c2	2O	s2	b2	F2	w	F	AB
2020-02-06	R	Ma106	Kruger	m	a	p2	b2	2K	c2	2O	s2	b2	F3	w	F	ABC
2020-02-06	R	Ma106	Kruger	m	a	p2	b2	2K	c2	2O	s2	b2	F1	w	F	AB
2020-02-06	R	Ma106	Kruger	m	a	p2	b2	2K	c2	2O	s2	b2	F1	w	F	AB
2020-02-06	R	Ma106	Kruger	m	a	p2	b2	2K	c2	2O	s2	b2	F1	w	F	ABC
2020-02-06	R	Ma106	Kruger	m	a	p2	b2	2K	c2	2O	s2	b2	F1	w	F	AB
2020-02-06	R	Ma106	Kruger	m	a	p2	b2	2K	c2	2O	s2	b2	F1	w	F	AB
2020-02-06	R	Ma106	Kruger	m	a	p2	b2	2K	c2	2O	s2	b2	F1	w	R	ABC
2020-02-06	R	Ma106	Kruger	m	a	p2	b2	2K	c2	2O	s2	b2	F1	w	F	AB
2020-02-06	R	Ma106	Kruger	m	a	p2	b2	2K	c2	2O	s2	b2	F2	w	F	AB
2020-02-06	R	Ma106	Kruger	m	a	p2	b2	2K	c2	2O	s2	b2	F3	w	F	ABC
2020-02-06	R	Ma106	Kruger	m	a	p2	b2	2K	c2	2O	s2	b2	F2	p	F	A
2020-02-06	R	Ma106	Kruger	m	a	p2	b2	2K	c2	2O	s2	b2	F3	w	F	AB
2020-02-06	R	Ma106	Kruger	m	a	p2	b2	2K	c2	2O	s2	b7	F1	w	R	ABC
2020-02-06	R	Ma106	Kruger	m	a	p2	b2	2K	c2	2O	s2	b7	F1	p	R	A
2020-02-06	R	Ma106	Kruger	m	a	p2	b2	2K	c2	2O	s2	b7	F3	w	F	ABCD
2020-02-06	R	Ma106	Kruger	m	a	p2	b2	2K	c2	2O	s2	b7	F1	p	R	AB
2020-02-06	R	Ma106	Kruger	m	a	p2	b2	2K	c2	2O	s2	b2	F1	p	F	AB
2020-02-06	R	Ma106	Kruger	m	a	p2	b2	2K	c2	2O	s2	b2	F1	p	F	A
2020-02-06	R	Ma106	Kruger	m	a	p2	b2	2K	c2	2O	s2	b2	F1	w	F	ABC
2020-02-06	R	Ma106	Kruger	m	a	p2	b2	2K	c2	2O	s2	b2	F1	w	F	ABC
2020-02-06	R	Ma106	Kruger	m	a	p2	b2	2K	c2	2O	s2	b2	F1	w	F	ABC
2020-02-06	R	Ma106	Kruger	m	a	p2	b2	2K	c2	2O	s2	b2	F1	w	F	ABC
2020-02-06	R	Ma106	Kruger	m	a	p2	b2	2K	c2	2O	s2	b2	F1	w	F	ABC
2020-02-06	R	Ma106	Kruger	m	a	p2	b2	2K	c2	2O	s2	b2	F1	w	F	AB
2020-02-06	R	Ma106	Kruger	m	a	p2	b2	2K	c2	2O	s2	b2	F4	w	F	AB
2020-02-06	R	Ma106	Kruger	m	a	p2	b2	2K	c2	2O	s2	b2	F5	p	F	A
2020-02-06	R	Ma106	Kruger	m	a	p2	b2	2K	c2	2O	s2	b7	F1	p	F	A
2020-02-06	R	Ma106	Kruger	m	a	p2	b2	2K	c2	2O	s2	b8	F4	p	R	AB
2020-02-06	R	Ma106	Kruger	m	a	p2	b2	2K	c2	2O	s2	b8	F5	p	F	A
2020-02-06	R	Ma106	Kruger	m	a	p2	b2	2K	c2	2O	s2	b8	F2	p	R	AB
2020-02-06	R	Ma106	Kruger	m	a	p2	b2	2K	c2	2O	s2	b8	F3	w	F	ABC
2020-02-06	R	Ma106	Kruger	m	a	p2	b2	2K	c2	2O	s2	b7	F5	p	F	A
2020-02-06	R	Ma106	Kruger	m	a	p2	b2	2K	c2	2O	s2	b7	F2	w	F	AB
2020-02-06	R	Ma106	Kruger	m	a	p2	b2	2K	c2	2O	s2	b7	F3	w	F	ABCD
2020-02-06	R	Ma106	Kruger	m	a	p2	b2	2K	c2	2O	s2	b7	F2	p	F	A
2020-02-06	R	Ma106	Kruger	m	a	p2	b2	2K	c2	2O	s2	b7	F3	w	F	ABC
2020-02-06	R	Ma106	Kruger	m	a	p2	b2	2K	c2	2O	s2	b7	F1	p	F	A
2020-02-06	R	Ma106	Kruger	m	a	p2	b2	2K	c2	2O	s2	b7	F1	p	F	A
2020-02-06	R	Ma106	Kruger	m	a	p2	b2	2K	c2	2O	s2	b7	F1	p	F	A
2020-02-06	R	Ma106	Kruger	m	a	p2	b2	2K	c2	2O	s2	b2	F1	p	F	A
2020-02-06	R	Ma106	Kruger	m	a	p2	b2	2K	c2	2O	s2	b2	F1	p	F	A
2020-02-06	R	Ma106	Kruger	m	a	p2	b2	2K	c2	2O	s2	b2	F4	p	F	AB
2020-02-06	R	Ma106	Kruger	m	a	p2	b2	2K	c2	2O	s2	b2	F5	p	F	A
2020-02-06	R	Ma106	Kruger	m	a	p2	b2	2K	c2	2O	s2	b2	F1	p	R	AB
2020-02-06	R	Ma106	Kruger	m	a	p2	b2	2K	c2	2O	s2	b7	F2	p	R	A
2020-02-06	R	Ma106	Kruger	m	a	p2	b2	2K	c2	2O	s2	b7	F3	w	F	ABC
2020-02-06	R	Ma106	Kruger	m	a	p2	b2	2K	c2	2O	s2	b2	F1	p	R	A
2020-02-06	R	Ma106	Kruger	m	a	p2	b2	2K	c2	2O	s2	b2	F1	w	F	ABC
2020-02-06	R	Ma106	Kruger	m	a	p2	b2	2K	c2	2O	s2	b2	F1	p	F	A
2020-02-06	R	Ma106	Kruger	m	a	p2	b2	2K	c2	2O	s2	b2	F1	w	F	ABC
2020-02-06	R	Ma106	Kruger	m	a	p2	b2	2K	c2	2O	s2	b2	F1	w	F	ABC
2020-02-06	R	Ma106	Kruger	m	a	p2	b2	2K	c2	2O	s2	b2	F1	w	F	AB
2020-02-06	R	Ma106	Kruger	m	a	p2	b2	2K	c2	2O	s2	b2	F1	w	F	AB
2020-02-06	R	Ma106	Kruger	m	a	p2	b2	2K	c2	2O	s2	b2	F1	w	F	ABC
2020-02-06	R	Ma106	Kruger	m	a	p2	b2	2K	c2	2O	s2	b2	F4	w	F	ABC
2020-02-06	R	Ma106	Kruger	m	a	p2	b2	2K	c2	2O	s2	b2	F5	p	F	A
2020-02-06	R	Ma106	Kruger	m	a	p2	b2	2K	c2	2O	s2	b2	F1	w	R	AB
2020-02-06	R	Ma106	Kruger	m	a	p2	b2	2K	c2	2O	s2	b2	F1	w	F	ABCDE
2020-02-06	R	Ma106	Kruger	m	a	p2	b2	2K	c2	2O	s2	b2	F2	w	F	ABC
2020-02-06	R	Ma106	Kruger	m	a	p2	b2	2K	c2	2O	s2	b2	F3	w	F	ABCD
2020-02-06	R	Ma106	Kruger	m	a	p2	b2	2K	c2	2O	s2	b2	F2	w	R	ABC
2020-02-06	R	Ma106	Kruger	m	a	p2	b2	2K	c2	2O	s2	b2	F3	w	F	ABCD
2020-02-06	R	Ma106	Kruger	m	a	p2	b2	2K	c2	2O	s2	b2	F1	w	R	ABC
2020-02-06	R	Ma106	Kruger	m	a	p2	b2	2K	c2	2O	s2	b2	F2	w	F	ABC
2020-02-06	R	Ma106	Kruger	m	a	p2	b2	2K	c2	2O	s2	b2	F3	w	F	ABCD
2020-02-06	R	Ma106	Kruger	m	a	p2	b2	2K	c2	2O	s2	b2	F1	w	R	ABC
2020-02-06	R	Ma106	Kruger	m	a	p2	b2	2K	c2	2O	s2	b2	F1	w	R	ABC
2020-02-06	R	Ma106	Kruger	m	a	p2	b2	2K	c2	2O	s2	b2	F1	w	L	ABC
2020-02-06	R	Ma106	Kruger	m	a	p2	b2	2K	c2	2O	s2	b2	F1	w	R	ABC
2020-02-06	R	Ma106	Kruger	m	a	p2	b2	2K	c2	2O	s2	b2	F1	w	R	ABC
2020-02-06	R	Ma106	Kruger	m	a	p2	b2	2K	c2	2O	s2	b2	F1	w	R	ABC
2020-02-06	R	Ma106	Kruger	m	a	p2	b2	2K	c2	2O	s2	b2	F1	w	F	ABC
2020-02-06	R	Ma106	Kruger	m	a	p2	b2	2K	c2	2O	s2	b2	F1	w	F	ABC
2020-02-06	R	Ma106	Kruger	m	a	p2	b2	2K	c2	2O	s2	b2	F1	w	R	AB
2020-02-06	R	Ma106	Kruger	m	a	p2	b2	2K	c2	2O	s2	b4	F2	w	R	ABC
2020-02-06	R	Ma106	Kruger	m	a	p2	b2	2K	c2	2O	s2	b4	F3	w	F	ABC
2020-02-06	R	Ma106	Kruger	m	a	p2	b2	2K	c2	2O	s2	b4	F1	w	F	ABC
2020-02-06	R	Ma106	Kruger	m	a	p2	b2	2K	c2	2O	s2	b7	F1	w	L	ABCDE
2020-02-06	R	Ma106	Kruger	m	a	p2	b2	2K	c2	2O	s2	b2	F1	w	R	ABC
2020-02-06	R	Ma106	Kruger	m	a	p2	b2	2K	c2	2O	s2	b2	F1	w	R	ABC
2020-02-06	R	Ma106	Kruger	m	a	p2	b2	2K	c2	2O	s2	b2	F1	w	R	ABC
2020-02-06	R	Ma106	Kruger	m	a	p2	b2	2K	c2	2O	s2	b2	F1	w	R	ABC
2020-02-06	R	Ma106	Kruger	m	a	p2	b2	2K	c2	2O	s2	b2	F1	w	R	ABC
2020-02-06	R	Ma106	Kruger	m	a	p2	b2	2K	c2	2O	s2	b2	F1	w	R	ABC
2020-02-06	R	Ma106	Kruger	m	a	p2	b2	2K	c2	2O	s2	b2	F2	w	F	ABC
2020-02-06	R	Ma106	Kruger	m	a	p2	b2	2K	c2	2O	s2	b2	F3	w	F	ABCD
2020-02-06	R	Ma106	Kruger	m	a	p2	b2	2K	c2	2O	s2	b2	F1	w	R	ABC
2020-02-06	R	Ma106	Kruger	m	a	p2	b2	2K	c2	2O	s2	b2	F1	w	R	ABC
2020-02-06	R	Ma106	Kruger	m	a	p2	b2	2K	c2	2O	s2	b2	F2	w	R	ABC
2020-02-06	R	Ma106	Kruger	m	a	p2	b2	2K	c2	2O	s2	b2	F3	w	F	ABC
2020-02-06	R	Ma106	Kruger	m	a	p2	b2	2K	c2	2O	s2	b2	F1	w	F	AB
2020-02-06	R	Ma106	Kruger	m	a	p2	b2	2K	c2	2O	s2	b2	F4	w	R	ABC
2020-02-06	R	Ma106	Kruger	m	a	p2	b2	2K	c2	2O	s2	b2	F5	w	F	A
2020-02-06	R	Ma106	Kruger	m	a	p2	b2	2K	c2	2O	s2	b2	F1	w	R	ABC
2020-02-06	R	Ma106	Kruger	m	a	p2	b2	2K	c2	2O	s2	b2	F1	w	R	ABC
2020-02-06	R	Ma106	Kruger	m	a	p2	b2	2K	c2	2O	s2	b2	F1	w	R	ABC
2020-02-06	R	Ma106	Kruger	m	a	p2	b2	2K	c2	2O	s2	b2	F1	w	R	ABC
2020-02-06	R	Ma106	Kruger	m	a	p2	b2	2K	c2	2O	s2	b4	F1	w	F	ABCD
2020-02-06	R	Ma106	Kruger	m	a	p2	b2	2K	c2	2O	s2	b2	F1	w	R	ABC
2020-02-06	R	Ma106	Kruger	m	a	p2	b2	2K	c2	2O	s2	b2	F1	w	R	AB
2020-02-06	R	Ma106	Kruger	m	a	p2	b2	2K	c2	2O	s2	b7	F1	w	L	ABCDE
2020-02-06	R	Ma106	Kruger	m	a	p2	b2	2K	c2	2O	s2	b7	F1	w	L	ABCD
2020-02-06	R	Ma106	Kruger	m	a	p2	b2	2K	c2	2O	s2	b7	F1	w	R	ABC
2020-02-06	R	Ma106	Kruger	m	a	p2	b2	2K	c2	2O	s2	b2	F1	w	R	ABC
2020-02-06	R	Ma106	Kruger	m	a	p2	b2	2K	c2	2O	s2	b2	F1	w	F	AB
2020-02-06	R	Ma106	Kruger	m	a	p2	b2	2K	c2	2O	s2	b2	F2	w	R	ABC
2020-02-06	R	Ma106	Kruger	m	a	p2	b2	2K	c2	2O	s2	b2	F3	w	F	ABCD
2020-02-06	R	Ma106	Kruger	m	a	p2	b2	2K	c2	2O	s2	b2	F1	w	R	ABC
2020-02-06	R	Ma106	Kruger	m	a	p2	b2	2K	c2	2O	s2	b2	F1	w	R	ABC
2020-02-06	R	Ma106	Kruger	m	a	p2	b2	2K	c2	2O	s2	b2	F1	w	R	ABC
2020-02-06	R	Ma106	Kruger	m	a	p2	b2	2K	c2	2O	s2	b2	F1	w	R	ABC
2020-02-06	R	Ma106	Kruger	m	a	p2	b2	2K	c2	2O	s2	b2	F1	p	R	AB
2020-02-06	R	Ma106	Kruger	m	a	p2	b2	2K	c2	2O	s2	b4	F1	w	R	ABC
2020-02-06	R	Ma106	Kruger	m	a	p2	b2	2K	c2	2O	s2	b4	F2	w	R	ABC
2020-02-06	R	Ma106	Kruger	m	a	p2	b2	2K	c2	2O	s2	b4	F3	w	F	ABC
2020-02-06	R	Ma106	Kruger	m	a	p2	b2	2K	c2	2O	s2	b4	F1	w	R	ABCD
2020-02-06	R	Ma106	Kruger	m	a	p2	b2	2K	c2	2O	s2	b7	F1	w	R	ABC
2020-02-06	R	Ma106	Kruger	m	a	p2	b2	2K	c2	2O	s2	b7	F1	w	F	ABC
2020-02-06	R	Ma106	Kruger	m	a	p2	b2	2K	c2	2O	s2	b7	F1	w	R	ABC
2020-02-06	R	Ma106	Kruger	m	a	p2	b2	2K	c2	2O	s2	b4	F1	w	R	ABC
2020-02-06	R	Ma106	Kruger	m	a	p2	b2	2K	c2	2O	s2	b7	F2	w	R	ABC
2020-02-06	R	Ma106	Kruger	m	a	p2	b2	2K	c2	2O	s2	b7	F3	w	F	ABC
2020-02-06	R	Ma106	Kruger	m	a	p2	b2	2K	c2	2O	s2	b2	F2	w	R	ABCD
2020-02-06	R	Ma106	Kruger	m	a	p2	b2	2K	c2	2O	s2	b2	F3	w	F	ABCD
2020-02-06	R	Ma106	Kruger	m	a	p2	b2	2K	c2	2O	s2	b2	F2	w	R	AB
2020-02-06	R	Ma106	Kruger	m	a	p2	b2	2K	c2	2O	s2	b2	F3	w	F	ABCD
2020-02-06	R	Ma106	Kruger	m	a	p2	b2	2K	c2	2O	s2	b2	F1	w	R	AB
2020-02-06	R	Ma106	Kruger	m	a	p2	b2	2K	c2	2O	s2	b2	F2	w	R	AB
2020-02-06	R	Ma106	Kruger	m	a	p2	b2	2K	c2	2O	s2	b2	F3	w	F	AB
2020-02-06	R	Ma106	Kruger	m	a	p2	b2	2K	c2	2O	s2	b2	F1	w	R	AB
2020-02-06	R	Ma106	Kruger	m	a	p2	b2	2K	c2	2O	s2	b7	F1	w	L	ABCD
2020-02-06	R	Ma106	Kruger	m	a	p2	b2	2K	c2	2O	s2	b7	F1	w	L	ABCD
2020-02-06	R	Ma106	Kruger	m	a	p2	b2	2K	c2	2O	s2	b4	F1	p	F	AB
2020-02-06	R	Ma106	Kruger	m	a	p2	b2	2K	c2	2O	s2	b4	F1	p	F	AB
2020-02-06	R	Ma106	Kruger	m	a	p2	b2	2K	c2	2O	s2	b7	F2	w	R	ABC
2020-02-06	R	Ma106	Kruger	m	a	p2	b2	2K	c2	2O	s2	b7	F3	w	F	AB
2020-02-06	R	Ma106	Kruger	m	a	p2	b2	2K	c2	2O	s2	b7	F3	w	F	ABC
2020-02-06	R	Ma106	Kruger	m	a	p2	b2	2K	c2	2O	s2	b7	F6	w	L	ABC
2020-02-06	R	Ma106	Kruger	m	a	p2	b2	2K	c2	2O	s2	b4	F3	w	F	AB
2020-02-06	R	Ma106	Kruger	m	a	p2	b2	2K	c2	2O	s2	b2	F1	w	F	AB
2020-02-06	R	Ma106	Kruger	m	a	p2	b2	2K	c2	2O	s2	b7	F2	w	F	ABC
2020-02-06	R	Ma106	Kruger	m	a	p2	b2	2K	c2	2O	s2	b7	F3	w	F	ABC
2020-02-06	R	Ma106	Kruger	m	a	p2	b2	2K	c2	2O	s2	b8	F1	w	R	ABC
2020-02-06	R	Ma106	Kruger	m	a	p2	b2	2K	c2	2O	s2	b7	F2	w	F	ABC
2020-02-06	R	Ma106	Kruger	m	a	p2	b2	2K	c2	2O	s2	b7	F3	w	F	ABC
2020-02-06	R	Ma106	Kruger	m	a	p2	b2	2K	c2	2O	s2	b8	F1	w	L	ABC
2020-02-06	R	Ma106	Kruger	m	a	p2	b2	2K	c2	2O	s2	b8	F3	w	F	ABCD
2020-02-06	R	Ma106	Kruger	m	a	p2	b2	2K	c2	2O	s2	b8	F1	p	F	A
2020-02-06	R	Ma106	Kruger	m	a	p2	b2	2K	c2	2O	s2	b8	F6	p	F	A
2020-02-06	R	Ma106	Kruger	m	a	p2	b2	2K	c2	2O	s2	b8	F6	p	F	A
2020-02-06	R	Ma106	Kruger	m	a	p2	b2	2K	c2	2O	s2	b7	F3	w	F	ABCD
2020-02-06	R	Ma106	Kruger	m	a	p2	b2	2K	c2	2O	s2	b7	F3	w	F	ABC
2020-02-06	R	Ma106	Kruger	m	a	p2	b2	2K	c2	2O	s2	b8	F2	p	F	AB
2020-02-06	R	Ma106	Kruger	m	a	p2	b2	2K	c2	2O	s2	b8	F3	w	F	ABC
2020-02-06	R	Ma106	Kruger	m	a	p2	b2	2K	c2	2O	s2	b7	F3	w	F	ABC
2020-02-06	R	Ma106	Kruger	m	a	p2	b2	2K	c2	2O	s2	b4	F2	w	R	ABCD
2020-02-06	R	Ma106	Kruger	m	a	p2	b2	2K	c2	2O	s2	b8	F2	p	F	AB
2020-02-06	R	Ma106	Kruger	m	a	p2	b2	2K	c2	2O	s2	b8	F3	w	F	ABC
2020-02-06	R	Ma106	Kruger	m	a	p2	b2	2K	c2	2O	s2	b4	F1	p	F	AB
2020-02-06	R	Ma106	Kruger	m	a	p2	b2	2K	c2	2O	s2	b4	F1	p	F	AB
2020-02-06	R	Ma106	Kruger	m	a	p2	b2	2K	c2	2O	s2	b7	F1	w	F	ABC
2020-02-06	R	Ma106	Kruger	m	a	p2	b2	2K	c2	2O	s2	b7	F1	w	F	ABC
2020-02-06	R	Ma106	Kruger	m	a	p2	b2	2K	c2	2O	s2	b8	F1	w	F	ABC
2020-02-06	R	Ma106	Kruger	m	a	p2	b2	2K	c2	2O	s2	b4	F6	p	R	A
2020-02-06	R	Ma106	Kruger	m	a	p2	b2	2K	c2	2O	s2	b4	F3	w	F	ABC
2020-02-06	R	Ma106	Kruger	m	a	p2	b2	2K	c2	2O	s2	b4	F4	w	R	ABC
2020-02-06	R	Ma106	Kruger	m	a	p2	b2	2K	c2	2O	s2	b4	F5	p	F	A
2020-02-06	R	Ma106	Kruger	m	a	p2	b2	2K	c2	2O	s2	b8	F2	w	R	ABC
2020-02-06	R	Ma106	Kruger	m	a	p2	b2	2K	c2	2O	s2	b8	F3	w	F	ABC
2020-02-06	R	Ma106	Kruger	m	a	p2	b2	2K	c2	2O	s2	b8	F7	p	F	A
2020-02-06	R	Ma106	Kruger	m	a	p2	b2	2K	c2	2O	s2	b4	F1	p	F	AB
2020-02-06	R	Ma106	Kruger	m	a	p2	b2	2K	c2	2O	s2	b4	F1	w	R	ABCD
2020-02-06	R	Ma106	Kruger	m	a	p2	b2	2K	c2	2O	s2	b4	F1	w	R	ABCD
2020-02-06	R	Ma106	Kruger	m	a	p2	b2	2K	c2	2O	s2	b4	F1	w	R	AB
2020-02-06	R	Ma106	Kruger	m	a	p2	b2	2K	c2	2O	s2	b7	F1	p	L	A
2020-02-06	R	Ma106	Kruger	m	a	p2	b2	2K	c2	2O	s2	b8	F2	w	R	ABCD
2020-02-06	R	Ma106	Kruger	m	a	p2	b2	2K	c2	2O	s2	b8	F3	w	L	ABC
2020-02-06	R	Ma106	Kruger	m	a	p2	b2	2K	c2	2O	s2	b8	F1	w	F	ABC
2020-02-06	R	Ma106	Kruger	m	a	p2	b2	2K	c2	2O	s2	b4	F1	w	F	ABC
2020-02-06	R	Ma106	Kruger	m	a	p2	b2	2K	c2	2O	s2	b8	F2	w	R	ABCD
2020-02-06	R	Ma106	Kruger	m	a	p2	b2	2K	c2	2O	s2	b8	F3	w	F	ABCD
2020-02-06	R	Ma106	Kruger	m	a	p2	b2	2K	c2	2O	s2	b8	F3	w	F	ABC
2020-02-06	R	Ma106	Kruger	m	a	p2	b2	2K	c2	2O	s2	b8	F6	p	F	A
2020-02-06	R	Ma106	Kruger	m	a	p2	b2	2K	c2	2O	s2	b8	F6	p	F	A
2020-02-06	R	Ma106	Kruger	m	a	p2	b2	2K	c2	2O	s2	b8	F7	p	F	A
2020-02-06	R	Ma106	Kruger	m	a	p2	b2	2K	c2	2O	s2	b4	F1	p	F	AB
2020-02-06	R	Ma106	Kruger	m	a	p2	b2	2K	c2	2O	s2	b4	F2	p	F	AB
2020-02-06	R	Ma106	Kruger	m	a	p2	b2	2K	c2	2O	s2	b4	F3	w	F	AB
2020-02-06	R	Ma106	Kruger	m	a	p2	b2	2K	c2	2O	s2	b4	F2	w	R	AB
2020-02-06	R	Ma106	Kruger	m	a	p2	b2	2K	c2	2O	s2	b4	F3	w	F	AB
2020-02-06	R	Ma106	Kruger	m	a	p2	b2	2K	c2	2O	s2	b8	F1	p	F	A
2020-02-06	R	Ma106	Kruger	m	a	p2	b2	2K	c2	2O	s2	b4	F2	w	R	ABC
2020-02-06	R	Ma106	Kruger	m	a	p2	b2	2K	c2	2O	s2	b4	F3	w	F	ABC
2020-02-06	R	Ma106	Kruger	m	a	p2	b2	2K	c2	2O	s2	b8	F2	w	F	ABC
2020-02-06	R	Ma106	Kruger	m	a	p2	b2	2K	c2	2O	s2	b8	F3	w	F	ABCD
2020-02-06	R	Ma106	Kruger	m	a	p2	b2	2K	c2	2O	s2	b8	F6	w	R	ABC
2020-02-06	R	Ma106	Kruger	m	a	p2	b2	2K	c2	2O	s2	b8	F2	p	F	AB
2020-02-06	R	Ma106	Kruger	m	a	p2	b2	2K	c2	2O	s2	b8	F3	w	F	ABC
2020-02-06	R	Ma106	Kruger	m	a	p2	b2	2K	c2	2O	s2	b8	F2	p	R	A
2020-02-06	R	Ma106	Kruger	m	a	p2	b2	2K	c2	2O	s2	b8	F3	w	R	ABC
2020-02-06	R	Ma106	Kruger	m	a	p2	b2	2K	c2	2O	s2	b7	F1	w	R	A
2020-02-06	R	Ma106	Kruger	m	a	p2	b2	2K	c2	2O	s2	b7	F2	p	F	A
2020-02-06	R	Ma106	Kruger	m	a	p2	b2	2K	c2	2O	s2	b7	F3	w	F	ABC
2020-02-06	R	Ma106	Kruger	m	a	p2	b2	2K	c2	2O	s2	b7	F1	w	R	ABC
2020-02-06	R	Ma106	Kruger	m	a	p2	b2	2K	c2	2O	s2	b4	F1	p	R	A
2020-02-06	R	Ma106	Kruger	m	a	p2	b2	2K	c2	2O	s2	b8	F1	w	R	ABC
2020-02-06	R	Ma106	Kruger	m	a	p2	b2	2K	c2	2O	s2	b8	F1	p	F	A
2020-02-06	R	Ma106	Kruger	m	a	p2	b2	2K	c2	2O	s2	b8	F6	p	F	A
2020-02-06	R	Ma106	Kruger	m	a	p2	b2	2K	c2	2O	s2	b8	F3	w	F	AB
2020-02-06	R	Ma106	Kruger	m	a	p2	b2	2K	c2	2O	s2	b8	F2	p	L	A
2020-02-06	R	Ma106	Kruger	m	a	p2	b2	2K	c2	2O	s2	b8	F3	w	F	BCD
2020-02-06	R	Ma106	Kruger	m	a	p2	b2	2K	c2	2O	s2	b8	F3	w	F	ABC
2020-02-06	R	Ma106	Kruger	m	a	p2	b2	2K	c2	2O	s2	b8	F2	w	R	ABC
2020-02-06	R	Ma106	Kruger	m	a	p2	b2	2K	c2	2O	s2	b8	F3	w	F	ABCD
2020-02-06	R	Ma106	Kruger	m	a	p2	b2	2K	c2	2O	s2	b4	F3	w	F	AB
2020-02-06	R	Ma106	Kruger	m	a	p2	b2	2K	c2	2O	s2	b7	F2	w	R	ABC
2020-02-06	R	Ma106	Kruger	m	a	p2	b2	2K	c2	2O	s2	b7	F3	w	F	AB
2020-02-06	R	Ma106	Kruger	m	a	p2	b2	2K	c2	2O	s2	b7	F2	p	R	A
2020-02-06	R	Ma106	Kruger	m	a	p2	b2	2K	c2	2O	s2	b7	F3	w	F	ABCD
2020-02-06	R	Ma106	Kruger	m	a	p2	b2	2K	c2	2O	s2	b7	F2	p	R	A
2020-02-06	R	Ma106	Kruger	m	a	p2	b2	2K	c2	2O	s2	b7	F3	w	F	ABC
2020-02-06	R	Ma106	Kruger	m	a	p2	b2	2K	c2	2O	s2	b7	F3	w	F	AB
2020-01-26	R	s02	Etosha	NA	s	p2	b0	LIRI	c0	O2	s2	b7	F1	w	R	AB
2020-01-26	R	s02	Etosha	NA	s	p2	b0	LIRI	c0	O2	s2	b7	F1	p	F	A
2020-01-26	R	fa06	Etosha	f	a	p2	b2	LHRI	NA	NA	NA	b4	F1	p	F	A
2020-01-26	R	fa06	Etosha	f	a	p2	b2	LHRI	NA	NA	NA	b4	F1	p	F	A
2020-01-26	R	fa06	Etosha	f	a	p2	b2	LHRI	NA	NA	NA	NA	F1	p	F	A
2020-01-26	R	fa06	Etosha	f	a	p2	b2	LHRI	NA	NA	NA	NA	F9	p	F	AD
2020-01-26	R	fa06	Etosha	f	a	p2	b2	LHRI	NA	NA	NA	b7	F8	t	L	AB
2020-01-26	R	fa06	Etosha	f	a	p2	b2	LHRI	NA	NA	NA	b7	F1	p	F	A
2020-01-26	R	s03	Etosha	NA	s	p2	b0	LIRI	c0	O2	s2	NA	F1	p	F	A
2020-01-26	R	s03	Etosha	NA	s	p2	b0	LIRI	c0	O2	s2	b7	F1	t	L	ABC
2020-01-26	Ca	ml01	Etosha	m	l	p2	b2	LIRJ	c0	O2	s2	b7	F1	p	F	A
2020-01-26	Ca	ml01	Etosha	m	l	p2	b2	LIRJ	c0	O2	s2	b7	F1	p	F	A
2020-01-26	Ca	ml01	Etosha	m	l	p2	b2	LIRJ	c0	O2	s2	b7	F1	p	F	A
2020-01-26	Ce	ms01	Etosha	m	s	p2	b2	LIRI	c0	N2	s2	e1	O	p	L	A
2020-01-26	R	s03	Etosha	NA	s	p2	b0	LIRI	c0	O2	s2	d3	T	NA	F	BC
2020-01-26	R	s03	Etosha	NA	s	p2	b0	LIRI	c0	O2	s2	d3	T	NA	F	CDE
2020-01-26	R	ms02	Etosha	m	s	p2	b2	LIRI	c0	O2	s2	d2	T	NA	NA	ABCD
2020-01-26	J	ml01	Etosha	m	l	p2	b2	LIRJ	c0	O2	s2	e1	F1	p	F	A
2020-01-26	R	ml02	Etosha	m	l	p2	bL	LIRJ	cR	O2	s2	b7	O	P	F	A
2020-01-26	J	ma02	Etosha	m	a	p2	b2	LIRI	c0	O2	s2	b2	F1	p	F	A
2020-01-26	J	ma02	Etosha	m	a	p2	b2	LIRI	c0	O2	s2	d1	T	w	L	ABCD
2020-01-26	J	ma02	Etosha	m	a	p2	b2	LIRI	c0	O2	s2	d1	T	t	L	ABCD
2020-01-26	J	ma02	Etosha	m	a	p2	b2	LIRI	c0	O2	s2	e1	O	p	F	A
2020-01-26	J	ma02	Etosha	m	a	p2	b2	LIRI	c0	O2	s2	e1	O	t	L	ABC
2020-01-26	J	ma02	Etosha	m	a	p2	b2	LIRI	c0	O2	s2	e1	O	p	F	A
2020-01-26	J	ma02	Etosha	m	a	p2	b2	LIRI	c0	O2	s2	e1	O	w	R	ABCDE
2020-01-26	J	ma02	Etosha	m	a	p2	b2	LIRI	c0	O2	s2	e1	O	w	F	ABCD
2020-01-26	J	ma02	Etosha	m	a	p2	b2	LIRI	c0	O2	s2	a2	C3	w	R	BCD
2020-01-26	J	ma02	Etosha	m	a	p2	b2	LIRI	c0	O2	s2	b3	O	w	F	ABC
2020-01-26	J	ma02	Etosha	m	a	p2	b2	LIRI	c0	O2	s2	b2	F1	p	F	A
2020-01-26	J	ma02	Etosha	m	a	p2	b2	LIRI	c0	O2	s2	b2	F4	w	L	AB
2020-01-26	J	ma02	Etosha	m	a	p2	b2	LIRI	c0	O2	s2	b2	F5	w	L	AB
2020-01-26	J	ma02	Etosha	m	a	p2	b2	LIRI	c0	O2	s2	b2	F6	p	F	A
2020-01-26	J	ma02	Etosha	m	a	p2	b2	LIRI	c0	O2	s2	b2	F2	w	F	AB
2020-01-26	J	ma02	Etosha	m	a	p2	b2	LIRI	c0	O2	s2	b2	F3	w	F	AB
2020-01-26	J	ma02	Etosha	m	a	p2	b2	LIRI	c0	O2	s2	b2	F3	w	F	AB
2020-01-26	J	ma02	Etosha	m	a	p2	b2	LIRI	c0	O2	s2	b2	F1	p	F	A
2020-01-26	J	ma02	Etosha	m	a	p2	b2	LIRI	c0	O2	s2	b2	F1	p	F	A
2020-01-26	J	ma02	Etosha	m	a	p2	b2	LIRI	c0	O2	s2	b2	F1	w	F	AB
2020-01-26	J	ma02	Etosha	m	a	p2	b2	LIRI	c0	O2	s2	b2	F1	p	F	A
2020-01-26	J	ma02	Etosha	m	a	p2	b2	LIRI	c0	O2	s2	b2	F1	p	F	A
2020-01-26	J	ma02	Etosha	m	a	p2	b2	LIRI	c0	O2	s2	b2	F1	p	F	A
2020-01-26	J	ma02	Etosha	m	a	p2	b2	LIRI	c0	O2	s2	b2	F1	w	F	ABC
2020-01-26	J	ma02	Etosha	m	a	p2	b2	LIRI	c0	O2	s2	b2	F1	p	F	A
2020-01-26	J	ma02	Etosha	m	a	p2	b2	LIRI	c0	O2	s2	b2	F2	p	F	A
2020-01-26	J	ma02	Etosha	m	a	p2	b2	LIRI	c0	O2	s2	b2	F3	w	F	AB
2020-01-26	J	ma02	Etosha	m	a	p2	b2	LIRI	c0	O2	s2	b2	F1	p	F	A
2020-01-26	J	ma02	Etosha	m	a	p2	b2	LIRI	c0	O2	s2	b2	F4	w	L	AB
2020-01-26	J	ma02	Etosha	m	a	p2	b2	LIRI	c0	O2	s2	b2	F5	p	L	A
2020-01-26	J	ma02	Etosha	m	a	p2	b2	LIRI	c0	O2	s2	b2	F8	w	F	AB
2020-01-26	J	ma02	Etosha	m	a	p2	b2	LIRI	c0	O2	s2	b2	F1	p	F	A
2020-01-26	J	ma02	Etosha	m	a	p2	b2	LIRI	c0	O2	s2	b2	F1	p	F	A
2020-01-26	J	ma02	Etosha	m	a	p2	b2	LIRI	c0	O2	s2	b2	F1	w	L	AB
2020-01-26	J	ma02	Etosha	m	a	p2	b2	LIRI	c0	O2	s2	b2	F1	w	L	AB
2020-01-26	J	ma02	Etosha	m	a	p2	b2	LIRI	c0	O2	s2	b2	F1	w	L	AB
2020-01-26	J	ma02	Etosha	m	a	p2	b2	LIRI	c0	O2	s2	b2	F4	w	L	AB
2020-01-26	J	ma02	Etosha	m	a	p2	b2	LIRI	c0	O2	s2	b2	F5	p	F	A
2020-01-26	J	ma02	Etosha	m	a	p2	b2	LIRI	c0	O2	s2	b2	F1	w	L	AB
2020-01-26	J	ma02	Etosha	m	a	p2	b2	LIRI	c0	O2	s2	b2	T	p	L	A
2020-01-26	J	ma02	Etosha	m	a	p2	b2	LIRI	c0	O2	s2	b2	F6	p	F	A
2020-01-26	J	ma02	Etosha	m	a	p2	b2	LIRI	c0	O2	s2	b2	F1	p	F	A
2020-01-26	J	ma02	Etosha	m	a	p2	b2	LIRI	c0	O2	s2	b2	F1	w	L	AB
2020-01-26	J	ma02	Etosha	m	a	p2	b2	LIRI	c0	O2	s2	b2	F1	w	L	ABC
2020-01-26	J	ma02	Etosha	m	a	p2	b2	LIRI	c0	O2	s2	b2	F1	w	R	AB
2020-01-26	J	ma02	Etosha	m	a	p2	b2	LIRI	c0	O2	s2	b2	T	w	L	AB
2020-01-26	J	ma02	Etosha	m	a	p2	b2	LIRI	c0	O2	s2	b2	F1	p	F	A
2020-01-26	J	ma02	Etosha	m	a	p2	b2	LIRI	c0	O2	s2	b2	F1	p	F	A
2020-01-26	J	ma02	Etosha	m	a	p2	b2	LIRI	c0	O2	s2	b2	F1	w	L	AB
2020-01-26	J	ma02	Etosha	m	a	p2	b2	LIRI	c0	O2	s2	b2	F1	p	F	A
2020-01-26	J	ma02	Etosha	m	a	p2	b2	LIRI	c0	O2	s2	b2	F1	w	F	AB
2020-01-26	J	ma02	Etosha	m	a	p2	b2	LIRI	c0	O2	s2	b2	F1	w	L	AB
2020-01-26	J	ma02	Etosha	m	a	p2	b2	LIRI	c0	O2	s2	b2	F2	w	L	AB
2020-01-26	J	ma02	Etosha	m	a	p2	b2	LIRI	c0	O2	s2	b2	F3	w	F	AB
2020-01-26	J	ma02	Etosha	m	a	p2	b2	LIRI	c0	O2	s2	b2	F1	p	F	A
2020-01-26	J	ma02	Etosha	m	a	p2	b2	LIRI	c0	O2	s2	b2	F1	p	F	A
2020-01-26	J	ma02	Etosha	m	a	p2	b2	LIRI	c0	O2	s2	e1	O	p	F	A
2020-01-26	J	ma02	Etosha	m	a	p2	b2	LIRI	c0	O2	s2	b2	F1	w	R	AB
2020-01-26	J	ma02	Etosha	m	a	p2	b2	LIRI	c0	O2	s2	b2	F2	w	R	AB
2020-01-26	J	ma02	Etosha	m	a	p2	b2	LIRI	c0	O2	s2	b2	F3	w	F	AB
2020-01-26	J	ma02	Etosha	m	a	p2	b2	LIRI	c0	O2	s2	b2	F1	p	F	A
2020-01-26	J	ma02	Etosha	m	a	p2	b2	LIRI	c0	O2	s2	b2	F2	w	F	AB
2020-01-26	J	ma02	Etosha	m	a	p2	b2	LIRI	c0	O2	s2	b2	F3	w	F	AB
2020-01-26	J	ma02	Etosha	m	a	p2	b2	LIRI	c0	O2	s2	b2	F1	w	F	AB
2020-01-26	J	ma02	Etosha	m	a	p2	b2	LIRI	c0	O2	s2	b2	F4	w	L	AB
2020-01-26	J	ma02	Etosha	m	a	p2	b2	2I	c0	O2	s2	b2	F5	w	F	AB
2020-01-26	J	ma02	Etosha	m	a	p2	b2	2I	c0	O2	s2	b2	F2	w	R	AB
2020-01-26	J	ma02	Etosha	m	a	p2	b2	2I	c0	O2	s2	b2	F3	w	F	AB
2020-01-26	J	ma02	Etosha	m	a	p2	b2	2I	c0	O2	s2	b1	F1	p	F	A
2020-01-26	J	ma02	Etosha	m	a	p2	b2	2I	c0	O2	s2	b2	F1	w	F	AB
2020-01-26	J	ma02	Etosha	m	a	p2	b2	2I	c0	O2	s2	b2	F1	w	F	AB
2020-01-26	R	ma03	Etosha	m	a	pR	b0	RI	cR	RO	s0	b2	F2	w	F	AB
2020-01-26	R	ma03	Etosha	m	a	pR	b0	RI	cR	RO	s0	b2	F3	w	F	AB
2020-01-26	R	ma03	Etosha	m	a	pR	b0	RI	cR	RO	s0	b2	F4	p	F	A
2020-01-26	R	ma03	Etosha	m	a	pR	b0	RI	cR	RO	s0	b2	F5	p	F	A
2020-01-26	R	ma03	Etosha	m	a	pR	b0	RI	cR	RO	s0	b2	F1	p	F	A
2020-01-26	R	ma03	Etosha	m	a	pR	b0	RI	cR	RO	s0	b2	F1	p	F	A
2020-01-26	R	ma03	Etosha	m	a	pR	b0	RI	cR	RO	s0	b2	F1	p	F	A
2020-01-26	R	ma03	Etosha	m	a	pR	b0	RI	cR	RO	s0	b2	F1	p	F	A
2020-01-26	R	ma03	Etosha	m	a	pR	b0	RI	cR	RO	s0	b2	F4	p	F	A
2020-01-26	R	ma03	Etosha	m	a	pR	b0	RI	cR	RO	s0	b2	F5	p	F	A
2020-01-26	R	ma03	Etosha	m	a	pR	b0	RI	cR	RO	s0	b2	F1	p	F	A
2020-01-26	R	ma03	Etosha	m	a	pR	b0	RI	cR	RO	s0	a2	C3	w	L	ABCD
2020-01-26	R	ma03	Etosha	m	a	pR	b0	RI	cR	RO	s0	b2	F1	p	NA	A
2020-01-26	R	ma03	Etosha	m	a	pR	b0	RI	cR	RO	s0	b2	F1	p	NA	A
2020-01-26	R	ma03	Etosha	m	a	pR	b0	RI	cR	RO	s0	b2	F1	p	NA	A
2020-01-26	R	ma03	Etosha	m	a	pR	b0	RI	cR	RO	s0	b2	F1	p	F	A
2020-01-26	R	ma03	Etosha	m	a	pR	b0	RI	cR	RO	s0	b2	F1	p	F	A
2020-01-26	R	ma03	Etosha	m	a	pR	b0	RI	cR	RO	s0	b2	F1	p	F	A
2020-01-26	R	ma03	Etosha	m	a	pR	b0	RI	cR	RO	s0	b2	F1	p	F	A
2020-01-26	R	ma03	Etosha	m	a	pR	b0	RI	cR	RO	s0	b2	F1	p	F	A
2020-01-26	R	ma03	Etosha	m	a	pR	b0	RI	cR	RO	s0	b2	F1	p	NA	A
2020-01-26	R	ma03	Etosha	m	a	pR	b0	RI	cR	RO	s0	b2	F1	p	F	A
2020-01-26	R	ma03	Etosha	m	a	pR	b0	RI	cR	RO	s0	b2	F1	p	F	A
2020-01-26	R	ma03	Etosha	m	a	pR	b0	RI	cR	RO	s0	b2	F1	p	NA	A
2020-01-26	R	ma03	Etosha	m	a	pR	b0	RI	cR	RO	s0	b2	F1	p	R	A
2020-01-26	R	ma03	Etosha	m	a	pR	b0	RI	cR	RO	s0	e1	O	p	F	A
2020-01-26	R	ma03	Etosha	m	a	pR	b0	RI	cR	RO	s0	e1	O	w	R	ABCD
2020-01-26	R	ma03	Etosha	m	a	pR	b0	RI	cR	RO	s0	e1	F6	p	F	A
2020-01-26	R	ma03	Etosha	m	a	pR	b0	RI	cR	RO	s0	e1	F6	p	F	A
2020-01-26	R	ma03	Etosha	m	a	pR	b0	RI	cR	RO	s0	e1	F6	p	F	A
2020-01-26	R	ma03	Etosha	m	a	pR	b0	RI	cR	RO	s0	e1	F6	p	F	A
2020-01-26	R	ma03	Etosha	m	a	pR	b0	RI	cR	RO	s0	b2	F4	w	R	AB
2020-01-26	R	ma03	Etosha	m	a	pR	b0	RI	cR	RO	s0	b2	F5	p	R	A
2020-01-26	R	ma03	Etosha	m	a	pR	b0	RI	cR	RO	s0	b2	F1	w	R	AB
2020-01-26	R	ma03	Etosha	m	a	pR	b0	RI	cR	RO	s0	b2	F2	p	F	A
2020-01-26	R	ma03	Etosha	m	a	pR	b0	RI	cR	RO	s0	b2	F3	w	F	AB
2020-01-26	R	ma03	Etosha	m	a	pR	b0	RI	cR	RO	s0	b2	F2	w	R	AB
2020-01-26	R	ma03	Etosha	m	a	pR	b0	RI	cR	RO	s0	b2	F3	w	F	ABC
2020-01-26	R	ma03	Etosha	m	a	pR	b0	RI	cR	RO	s0	b2	F5	p	F	A
2020-01-26	R	ma03	Etosha	m	a	pR	b0	RI	cR	RO	s0	b2	F4	w	R	AB
2020-01-26	R	ma03	Etosha	m	a	pR	b0	RI	cR	RO	s0	b2	F5	p	F	A
2020-01-26	R	ma03	Etosha	m	a	pR	b0	RI	cR	RO	s0	b2	F4	w	R	AB
2020-01-26	R	ma03	Etosha	m	a	pR	b0	RI	cR	RO	s0	b2	F5	w	F	ABC
2020-01-26	R	ma03	Etosha	m	a	pR	b0	RI	cR	RO	s0	b2	F4	w	R	ABC
2020-01-26	R	ma03	Etosha	m	a	pR	b0	RI	cR	RO	s0	b2	F5	w	R	AB
2020-01-26	R	ma03	Etosha	m	a	pR	b0	RI	cR	RO	s0	b2	F4	w	R	AB
2020-01-26	R	ma03	Etosha	m	a	pR	b0	RI	cR	RO	s0	b2	F5	p	F	A
2020-01-26	R	ma03	Etosha	m	a	pR	b0	RI	cR	RO	s0	b2	F4	w	R	AB
2020-01-26	R	ma03	Etosha	m	a	pR	b0	RI	cR	RO	s0	b2	F5	p	F	A
2020-01-26	R	ma03	Etosha	m	a	pR	b0	RI	cR	RO	s0	b2	F6	p	F	A
2020-01-26	R	ma03	Etosha	m	a	pR	b0	RI	cR	RO	s0	b2	F4	w	R	AB
2020-01-26	R	ma03	Etosha	m	a	pR	b0	RI	cR	RO	s0	b2	F5	p	F	A
2020-01-26	R	ma03	Etosha	m	a	pR	b0	RI	cR	RO	s0	b3	F2	w	R	ABC
2020-01-26	R	ma03	Etosha	m	a	pR	b0	RI	cR	RO	s0	b3	F3	w	R	ABC
2020-01-26	R	ma03	Etosha	m	a	pR	b0	RI	cR	RO	s0	b3	F4	w	R	ABC
2020-01-26	R	ma03	Etosha	m	a	pR	b0	RI	cR	RO	s0	b3	F5	p	F	A
2020-01-26	R	ma03	Etosha	m	a	pR	b0	RI	cR	RO	s0	b2	F4	w	R	AB
2020-01-26	R	ma03	Etosha	m	a	pR	b0	RI	cR	RO	s0	b2	F5	p	F	A
2020-01-26	R	ma03	Etosha	m	a	pR	b0	RI	cR	RO	s0	b2	F2	w	R	AB
2020-01-26	R	ma03	Etosha	m	a	pR	b0	RI	cR	RO	s0	b2	F3	w	R	ABC
2020-01-26	R	ma03	Etosha	m	a	pR	b0	RI	cR	RO	s0	b2	F4	w	R	AB
2020-01-26	R	ma03	Etosha	m	a	pR	b0	RI	cR	RO	s0	b2	F5	p	F	A
2020-01-26	R	ma03	Etosha	m	a	pR	b0	RI	cR	RO	s0	b2	F4	w	R	AB
2020-01-26	R	ma03	Etosha	m	a	pR	b0	RI	cR	RO	s0	b2	F5	p	F	A
2020-01-26	R	ma03	Etosha	m	a	pR	b0	RI	cR	RO	s0	b2	F6	p	F	A
2020-01-26	R	ma03	Etosha	m	a	pR	b0	RI	cR	RO	s0	b2	F4	w	R	AB
2020-01-26	R	ma03	Etosha	m	a	pR	b0	RI	cR	RO	s0	b2	F5	p	F	A
2020-01-26	R	ma03	Etosha	m	a	pR	b0	RI	cR	RO	s0	b2	F4	w	R	ABC
2020-01-26	R	ma03	Etosha	m	a	pR	b0	RI	cR	RO	s0	b2	F5	p	F	A
2020-01-26	R	ma03	Etosha	m	a	pR	b0	RI	cR	RO	s0	b2	F4	w	F	AB
2020-01-26	R	ma03	Etosha	m	a	pR	b0	RI	cR	RO	s0	b2	F5	p	F	A
2020-01-26	R	ma03	Etosha	m	a	pR	b0	RI	cR	RO	s0	b2	F4	w	R	AB
2020-01-26	R	ma03	Etosha	m	a	pR	b0	RI	cR	RO	s0	b2	F5	p	F	A
2020-01-26	R	ma03	Etosha	m	a	pR	b0	RI	cR	RO	s0	b2	F5	p	F	A
2020-01-26	R	ma03	Etosha	m	a	pR	b0	RI	cR	RO	s0	b3	F1	w	F	AB
2020-01-26	R	ma03	Etosha	m	a	pR	b0	RI	cR	RO	s0	b3	F6	p	F	A
2020-01-26	R	ma03	Etosha	m	a	pR	b0	RI	cR	RO	s0	b3	F6	p	F	A
2020-01-26	R	ma03	Etosha	m	a	pR	b0	RI	cR	RO	s0	b2	F4	w	F	AB
2020-01-26	R	ma03	Etosha	m	a	pR	b0	RI	cR	RO	s0	b2	F5	p	F	A
2020-01-26	R	ma03	Etosha	m	a	pR	b0	RI	cR	RO	s0	b3	F4	w	R	AB
2020-01-26	R	ma03	Etosha	m	a	pR	b0	RI	cR	RO	s0	b3	F5	p	F	A
2020-01-26	R	ma03	Etosha	m	a	pR	b0	RI	cR	RO	s0	b2	F1	p	R	A
2020-01-26	R	ma03	Etosha	m	a	pR	b0	RI	cR	RO	s0	b2	F1	p	F	A
2020-01-26	R	ma03	Etosha	m	a	pR	b0	RI	cR	RO	s0	b2	F2	w	R	AB
2020-01-26	R	ma03	Etosha	m	a	pR	b0	RI	cR	RO	s0	b2	F3	w	R	AB
2020-01-26	R	ma03	Etosha	m	a	pR	b0	RI	cR	RO	s0	b2	F4	w	L	AB
2020-01-26	R	ma03	Etosha	m	a	pR	b0	RI	cR	RO	s0	b2	F5	p	F	A
2020-01-26	R	ma03	Etosha	m	a	pR	b0	RI	cR	RO	s0	b2	F2	w	R	AB
2020-01-26	R	ma03	Etosha	m	a	pR	b0	RI	cR	RO	s0	b2	F3	w	F	AB
2020-01-26	R	ma03	Etosha	m	a	pR	b0	RI	cR	RO	s0	b2	F4	p	F	A
2020-01-26	R	ma03	Etosha	m	a	pR	b0	RI	cR	RO	s0	b2	F5	p	F	A
2020-01-26	R	ma03	Etosha	m	a	pR	b0	RI	cR	RO	s0	b2	F4	p	F	A
2020-01-26	R	ma03	Etosha	m	a	pR	b0	RI	cR	RO	s0	b2	F5	p	F	A
2020-01-26	R	ma03	Etosha	m	a	pR	b0	RI	cR	RO	s0	b2	F4	w	R	AB
2020-01-26	R	ma03	Etosha	m	a	pR	b0	RI	cR	RO	s0	b2	F5	p	F	A
2020-01-26	R	ma03	Etosha	m	a	pR	b0	RI	cR	RO	s0	b2	F4	w	R	AB
2020-01-26	R	ma03	Etosha	m	a	pR	b0	RI	cR	RO	s0	b2	F5	w	F	AB
2020-01-26	R	ma03	Etosha	m	a	pR	b0	RI	cR	RO	s0	b2	F2	w	F	AB
2020-01-26	R	ma03	Etosha	m	a	pR	b0	RI	cR	RO	s0	b2	F1	w	F	AB
2020-01-26	R	ma03	Etosha	m	a	pR	b0	RI	cR	RO	s0	b2	F4	w	F	AB
2020-01-26	R	ma03	Etosha	m	a	pR	b0	RI	cR	RO	s0	b2	F5	p	F	A
2020-01-26	R	ma03	Etosha	m	a	pR	b0	RI	cR	RO	s0	b2	F4	w	R	AB
2020-01-26	R	ma03	Etosha	m	a	pR	b0	RI	cR	RO	s0	b2	F5	p	F	A
2020-01-26	R	ma03	Etosha	m	a	pR	b0	RI	cR	RO	s0	b2	F4	w	F	AB
2020-01-26	R	ma03	Etosha	m	a	pR	b0	RI	cR	RO	s0	b2	F5	p	F	A
2020-01-26	R	ma03	Etosha	m	a	pR	b0	RI	cR	RO	s0	b2	F1	w	R	AB
2020-01-26	R	ma03	Etosha	m	a	pR	b0	RI	cR	RO	s0	b2	F4	w	R	AB
2020-01-26	R	ma03	Etosha	m	a	pR	b0	RI	cR	RO	s0	b2	F5	p	F	A
2020-01-26	R	ma03	Etosha	m	a	pR	b0	RI	cR	RO	s0	b2	F1	w	R	AB
2020-01-26	R	ma03	Etosha	m	a	pR	b0	RI	cR	RO	s0	b2	F4	w	R	AB
2020-01-26	R	ma03	Etosha	m	a	pR	b0	RI	cR	RO	s0	b2	F5	p	F	A
2020-01-26	R	ma03	Etosha	m	a	pR	b0	RI	cR	RO	s0	b2	F4	w	R	AB
2020-01-26	R	ma03	Etosha	m	a	pR	b0	RI	cR	RO	s0	b2	F5	p	F	A
2020-01-26	R	ma03	Etosha	m	a	pR	b0	RI	cR	RO	s0	b2	F4	w	R	ABC
2020-01-26	R	ma03	Etosha	m	a	pR	b0	RI	cR	RO	s0	b2	F5	p	F	A
2020-01-26	R	ma03	Etosha	m	a	pR	b0	RI	cR	RO	s0	b2	F4	w	R	ABC
2020-01-26	R	ma03	Etosha	m	a	pR	b0	RI	cR	RO	s0	b2	F5	p	F	A
2020-01-26	R	ma03	Etosha	m	a	pR	b0	RI	cR	RO	s0	b2	F4	w	R	AB
2020-01-26	R	ma03	Etosha	m	a	pR	b0	RI	cR	RO	s0	b2	F5	p	F	A
2020-01-26	R	ma03	Etosha	m	a	pR	b0	RI	cR	RO	s0	b2	F4	w	R	AB
2020-01-26	R	ma03	Etosha	m	a	pR	b0	RI	cR	RO	s0	b2	F5	p	F	A
2020-01-26	R	ma03	Etosha	m	a	pR	b0	RI	cR	RO	s0	b2	F4	w	R	AB
2020-01-26	R	ma03	Etosha	m	a	pR	b0	RI	cR	RO	s0	b2	F5	p	F	A
2020-01-26	R	ma03	Etosha	m	a	pR	b0	RI	cR	RO	s0	b2	F4	w	R	ABC
2020-01-26	R	ma03	Etosha	m	a	pR	b0	RI	cR	RO	s0	b2	F5	p	F	A
2020-01-26	R	ma03	Etosha	m	a	pR	b0	RI	cR	RO	s0	b2	F4	w	R	AB
2020-01-26	R	ma03	Etosha	m	a	pR	b0	RI	cR	RO	s0	b2	F5	p	F	A
2020-01-26	R	ma03	Etosha	m	a	pR	b0	RI	cR	RO	s0	b2	F1	p	F	A
2020-01-26	R	ma03	Etosha	m	a	pR	b0	RI	cR	RO	s0	b2	F2	w	F	AB
2020-01-26	R	ma03	Etosha	m	a	pR	b0	RI	cR	RO	s0	b2	F3	w	R	ABC
2020-01-26	R	ma03	Etosha	m	a	pR	b0	RI	cR	RO	s0	b2	F5	p	F	A
2020-01-26	R	ma03	Etosha	m	a	pR	b0	RI	cR	RO	s0	b2	F4	w	F	AB
2020-01-26	R	ma03	Etosha	m	a	pR	b0	RI	cR	RO	s0	b2	F5	p	F	A
2020-01-26	R	ma03	Etosha	m	a	pR	b0	RI	cR	RO	s0	b2	F4	w	R	AB
2020-01-26	R	ma03	Etosha	m	a	pR	b0	RI	cR	RO	s0	b2	F1	w	R	AB
2020-01-26	R	ma03	Etosha	m	a	pR	b0	RI	cR	RO	s0	b2	F6	p	F	A
2020-01-26	R	ma03	Etosha	m	a	pR	b0	RI	cR	RO	s0	b2	F4	w	R	AB
2020-01-26	R	ma03	Etosha	m	a	pR	b0	RI	cR	RO	s0	b2	F5	p	F	A
2020-01-26	R	ma03	Etosha	m	a	pR	b0	RI	cR	RO	s0	b2	F1	p	F	A
2020-01-26	R	ma03	Etosha	m	a	pR	b0	RI	cR	RO	s0	b2	F1	p	F	A
2020-01-26	R	ma03	Etosha	m	a	pR	b0	RI	cR	RO	s0	b2	F1	p	F	A
2020-01-26	R	ma03	Etosha	m	a	pR	b0	RI	cR	RO	s0	b2	F1	p	R	A
2020-01-26	R	ma03	Etosha	m	a	pR	b0	RI	cR	RO	s0	b2	F1	p	F	A
2020-01-26	R	ma03	Etosha	m	a	pR	b0	RI	cR	RO	s0	b2	F2	w	F	AB
2020-01-26	R	ma03	Etosha	m	a	pR	b0	RI	cR	RO	s0	b2	F3	p	F	A
2020-01-26	R	ma03	Etosha	m	a	pR	b0	RI	cR	RO	s0	b2	F1	p	F	A
2020-01-26	R	ma03	Etosha	m	a	pR	b0	RI	cR	RO	s0	b2	F1	p	F	A
2020-01-26	R	ma03	Etosha	m	a	pR	b0	RI	cR	RO	s0	b2	F1	p	F	A
2020-01-26	R	ma03	Etosha	m	a	pR	b0	RI	cR	RO	s0	b2	F1	p	F	A
2020-01-26	R	ma03	Etosha	m	a	pR	b0	RI	cR	RO	s0	b2	F4	p	F	A
2020-01-26	R	ma03	Etosha	m	a	pR	b0	RI	cR	RO	s0	b2	F5	p	F	A
2020-01-26	R	ma03	Etosha	m	a	pR	b0	RI	cR	RO	s0	b2	F1	p	F	A
2020-01-26	R	ma03	Etosha	m	a	pR	b0	RI	cR	RO	s0	b2	F1	p	F	A
2020-01-26	R	ma03	Etosha	m	a	pR	b0	RI	cR	RO	s0	b2	F1	p	F	A
2020-01-26	R	ma03	Etosha	m	a	pR	b0	RI	cR	RO	s0	b2	F1	p	F	A
2020-01-26	R	ma03	Etosha	m	a	pR	b0	RI	cR	RO	s0	b2	F1	p	R	A
2020-01-26	R	ma03	Etosha	m	a	pR	b0	RI	cR	RO	s0	b2	F1	p	F	A
2020-01-26	R	ma03	Etosha	m	a	pR	b0	RI	cR	RO	s0	b2	F1	p	F	A
2020-01-26	R	ma03	Etosha	m	a	pR	b0	RI	cR	RO	s0	b2	F1	w	F	AB
2020-01-26	R	ma03	Etosha	m	a	pR	b0	RI	cR	RO	s0	b2	F2	w	F	AB
2020-01-26	R	ma03	Etosha	m	a	pR	b0	RI	cR	RO	s0	b2	F3	w	F	AB
2020-01-26	R	ma03	Etosha	m	a	pR	b0	RI	cR	RO	s0	b2	F1	w	F	AB
2020-01-26	R	ma03	Etosha	m	a	pR	b0	RI	cR	RO	s0	b2	F1	p	L	A
2020-01-26	R	ma03	Etosha	m	a	pR	b0	RI	cR	RO	s0	b2	F1	p	F	A
2020-01-26	R	ma03	Etosha	m	a	pR	b0	RI	cR	RO	s0	b2	F1	p	F	A
2020-01-26	R	ma03	Etosha	m	a	pR	b0	RI	cR	RO	s0	b2	F1	p	F	A
2020-01-26	R	ma03	Etosha	m	a	pR	b0	RI	cR	RO	s0	b2	F1	p	F	A
2020-01-26	R	ma03	Etosha	m	a	pR	b0	RI	cR	RO	s0	b2	F1	w	R	AB
2020-01-26	R	ma03	Etosha	m	a	pR	b0	RI	cR	RO	s0	b2	F1	p	F	A
2020-01-26	R	ma03	Etosha	m	a	pR	b0	RI	cR	RO	s0	b2	F1	p	F	A
2020-01-26	R	ma03	Etosha	m	a	pR	b0	RI	cR	RO	s0	b2	F1	w	F	AB
2020-01-26	R	ma03	Etosha	m	a	pR	b0	RI	cR	RO	s0	b2	F1	p	F	A
2020-01-26	R	ma03	Etosha	m	a	pR	b0	RI	cR	RO	s0	b2	F1	w	F	AB
2020-01-26	R	ma03	Etosha	m	a	pR	b0	RI	cR	RO	s0	b2	F1	p	F	A
2020-01-26	R	ma03	Etosha	m	a	pR	b0	RI	cR	RO	s0	b2	F1	w	F	AB
2020-01-26	R	ma03	Etosha	m	a	pR	b0	RI	cR	RO	s0	b2	F1	w	R	AB
2020-01-26	R	ma03	Etosha	m	a	pR	b0	RI	cR	RO	s0	b2	F1	p	R	A
2020-01-26	R	ma03	Etosha	m	a	pR	b0	RI	cR	RO	s0	b2	F1	p	R	A
2020-01-26	R	ma03	Etosha	m	a	pR	b0	RI	cR	RO	s0	b2	F1	w	R	AB
2020-01-26	R	ma03	Etosha	m	a	pR	b0	RI	cR	RO	s0	b2	F1	w	F	AB
2020-01-26	R	ma03	Etosha	m	a	pR	b0	RI	cR	RO	s0	b2	F1	w	R	AB
2020-01-26	R	ma03	Etosha	m	a	pR	b0	RI	cR	RO	s0	b2	F1	w	R	AB
2020-01-26	R	ma03	Etosha	m	a	pR	b0	RI	cR	RO	s0	b2	F1	p	F	A
2020-01-26	R	ma03	Etosha	m	a	pR	b0	RI	cR	RO	s0	b2	F1	w	R	AB
2020-01-26	R	ma03	Etosha	m	a	pR	b0	RI	cR	RO	s0	b2	F4	w	R	ABC
2020-01-26	R	ma03	Etosha	m	a	pR	b0	RI	cR	RO	s0	b2	F5	w	F	AB
2020-01-26	R	ma03	Etosha	m	a	pR	b0	RI	cR	RO	s0	b2	F4	w	R	AB
2020-01-26	R	ma03	Etosha	m	a	pR	b0	RI	cR	RO	s0	b2	F5	p	F	A
2020-01-26	R	ma03	Etosha	m	a	pR	b0	RI	cR	RO	s0	b2	F1	w	F	AB
2020-01-26	R	ma03	Etosha	m	a	pR	b0	RI	cR	RO	s0	b2	F1	w	F	AB
2020-01-26	R	ma03	Etosha	m	a	pR	b0	RI	cR	RO	s0	b2	F1	p	F	A
2020-01-26	R	ma03	Etosha	m	a	pR	b0	RI	cR	RO	s0	b2	F4	w	F	AB
2020-01-26	R	ma03	Etosha	m	a	pR	b0	RI	cR	RO	s0	b2	F5	p	F	A
2020-01-26	R	ma03	Etosha	m	a	pR	b0	RI	cR	RO	s0	b2	F1	w	F	ABC
2020-01-26	R	ma03	Etosha	m	a	pR	b0	RI	cR	RO	s0	b2	F1	w	F	AB
2020-01-26	R	ma03	Etosha	m	a	pR	b0	RI	cR	RO	s0	b2	F1	w	F	AB
2020-01-26	R	ma03	Etosha	m	a	pR	b0	RI	cR	RO	s0	b2	F4	w	R	ABC
2020-01-26	R	ma03	Etosha	m	a	pR	b0	RI	cR	RO	s0	b2	F5	p	F	A
2020-01-26	R	ma03	Etosha	m	a	pR	b0	RI	cR	RO	s0	b2	F4	w	R	AB
2020-01-26	R	ma03	Etosha	m	a	pR	b0	RI	cR	RO	s0	b2	F5	p	F	A
2020-01-26	R	ma03	Etosha	m	a	pR	b0	RI	cR	RO	s0	b2	F1	w	F	AB
2020-01-26	R	ma03	Etosha	m	a	pR	b0	RI	cR	RO	s0	b2	F1	w	R	ABC
2020-01-26	R	ma03	Etosha	m	a	pR	b0	RI	cR	RO	s0	b2	F1	w	F	AB
2020-01-26	R	ma03	Etosha	m	a	pR	b0	RI	cR	RO	s0	b2	F8	w	F	AB
2020-01-26	R	ma03	Etosha	m	a	pR	b0	RI	cR	RO	s0	b3	F4	w	R	AB
2020-01-26	R	ma03	Etosha	m	a	pR	b0	RI	cR	RO	s0	b3	F5	p	F	A
2020-01-26	Ca	ml02	Etosha	m	l	p2	bL	LIRJ	cR	O2	s2	b2	F1	w	R	ABC
2020-01-26	Ce	ml02	Etosha	m	l	p2	bL	LIRJ	cR	O2	s2	b2	F1	w	R	AB
2020-01-26	Ce	ml02	Etosha	m	l	p2	bL	LIRJ	cR	O2	s2	b2	F1	p	F	A
2020-01-26	Ce	ml02	Etosha	m	l	p2	bL	LIRJ	cR	O2	s2	b2	F1	w	F	AB
2020-01-26	Ce	ml02	Etosha	m	l	p2	bL	LIRJ	cR	O2	s2	b2	F1	p	R	A
2020-01-26	Ce	ml02	Etosha	m	l	p2	bL	LIRJ	cR	O2	s2	b2	F1	p	F	A
2020-01-26	Ce	ml02	Etosha	m	l	p2	bL	LIRJ	cR	O2	s2	b7	F1	w	F	AB
2020-01-26	Ce	fa03	Etosha	f	a	p2	bR	2I	cR	O	s2	b2	F1	w	R	AB
2020-01-26	Ce	fa03	Etosha	f	a	p2	bR	2I	cR	O	s2	b2	F2	w	R	ABC
2020-01-26	Ce	fa03	Etosha	f	a	p2	bR	2I	cR	O	s2	b2	F3	w	R	AB
2020-01-26	Ce	fa03	Etosha	f	a	p2	bR	2I	cR	O	s2	b2	F1	w	F	AB
2020-01-26	Ce	fa03	Etosha	f	a	p2	bR	2I	cR	O	s2	b2	F1	w	R	AB
2020-01-26	Ce	fa04	Etosha	f	a	p2	b0	2I	c0	O2	s2	d1	T	t	R	ABCDE
2020-01-26	Ca	ma01	Etosha	m	a	p2	bR	LJRI	cL	N2	s2	d1	T	w	F	ABCD
2020-01-26	Ca	ma01	Etosha	m	a	p2	bR	LJRI	cL	N2	s2	d1	T	w	F	ABCD
2020-01-26	Ca	ma01	Etosha	m	a	p2	bR	LJRI	cL	N2	s2	b2	F1	w	R	AB
2020-01-26	Ca	ma01	Etosha	m	a	p2	bR	LJRI	cL	N2	s2	b2	F1	w	F	AB
2020-01-26	Ca	ma01	Etosha	m	a	p2	bR	LJRI	cL	N2	s2	b2	F1	w	F	AB
2020-01-26	Ca	ma01	Etosha	m	a	p2	bR	LJRI	cL	N2	s2	b2	F1	w	L	AB
2020-01-26	Ca	ma01	Etosha	m	a	p2	bR	LJRI	cL	N2	s2	b2	F1	w	F	AB
2020-01-26	Ca	ma01	Etosha	m	a	p2	bR	LJRI	cL	N2	s2	b2	F2	w	L	AB
2020-01-26	Ca	ma01	Etosha	m	a	p2	bR	LJRI	cL	N2	s2	b2	F3	w	F	ABC
2020-01-26	Ca	ma01	Etosha	m	a	p2	bR	LJRI	cL	N2	s2	b2	F3	p	F	ABCD
2020-01-26	Ca	ma01	Etosha	m	a	p2	bR	LJRI	cL	N2	s2	b2	F1	p	F	A
2020-01-26	Ca	ma01	Etosha	m	a	p2	bR	LJRI	cL	N2	s2	b2	F1	w	R	AB
2020-01-26	Ca	ma01	Etosha	m	a	p2	bR	LJRI	cL	N2	s2	b2	F1	w	F	AB
2020-01-26	Ca	ma01	Etosha	m	a	p2	bR	LJRI	cL	N2	s2	b2	F1	w	L	AB
2020-01-26	Ca	ma01	Etosha	m	a	p2	bR	LJRI	cL	N2	s2	b2	F4	w	R	AB
2020-01-26	Ca	ma01	Etosha	m	a	p2	bR	LJRI	cL	N2	s2	b2	F5	p	F	A
2020-01-26	J	ma01	Etosha	m	a	p2	bR	LJRI	cL	N2	s2	b2	F1	w	R	ABC
2020-01-27	R	ma01	Etosha	m	a	p2	bR	LJRI	cL	N2	s2	d2	T	w	L	ABCD
2020-01-28	J	ml01	Etosha	m	l	p2	b2	LIRJ	c0	O2	s2	b4	F1	w	R	ABC
2020-01-28	J	ml01	Etosha	m	l	p2	b2	LIRJ	c0	O2	s2	b2	F5	w	F	ABCD
2020-01-28	J	ml01	Etosha	m	l	p2	b2	LIRJ	c0	O2	s2	b8	O	p	R	A
2020-01-28	J	ml01	Etosha	m	l	p2	b2	LIRJ	c0	O2	s2	b2	F1	w	R	ABC
2020-01-28	J	ml01	Etosha	m	l	p2	b2	LIRJ	c0	O2	s2	b2	F2	w	R	AB
2020-01-28	J	ml01	Etosha	m	l	p2	b2	LIRJ	c0	O2	s2	b2	F2	w	R	AB
2020-01-28	J	ml01	Etosha	m	l	p2	b2	LIRJ	c0	O2	s2	b2	F2	w	R	ABC
2020-01-28	J	ml01	Etosha	m	l	p2	b2	LIRJ	c0	O2	s2	b2	F2	w	R	ABC
2020-01-28	J	ml01	Etosha	m	l	p2	b2	LIRJ	c0	O2	s2	b2	F2	w	R	ABC
2020-01-28	J	ml01	Etosha	m	l	p2	b2	LIRJ	c0	O2	s2	b2	F2	w	R	AB
2020-01-28	J	ml01	Etosha	m	l	p2	b2	LIRJ	c0	O2	s2	b2	F2	w	R	ABC
2020-01-28	J	ml01	Etosha	m	l	p2	b2	LIRJ	c0	O2	s2	b2	F2	w	R	AB
2020-01-28	J	ml01	Etosha	m	l	p2	b2	LIRJ	c0	O2	s2	b2	F1	w	R	AB
2020-01-28	J	ml01	Etosha	m	l	p2	b2	LIRJ	c0	O2	s2	b2	F2	w	R	AB
2020-01-28	J	ml01	Etosha	m	l	p2	b2	LIRJ	c0	O2	s2	b2	F3	w	F	AB
2020-01-28	J	ml01	Etosha	m	l	p2	b2	LIRJ	c0	O2	s2	b7	F1	w	L	ABCD
2020-01-28	R	ml02	Etosha	m	l	p2	bL	LIRJ	cR	O2	s2	b2	F1	w	L	ABC
2020-01-28	R	ml02	Etosha	m	l	p2	bL	LIRJ	cR	O2	s2	b2	F3	w	R	AB
2020-01-28	R	ml02	Etosha	m	l	p2	bL	LIRJ	cR	O2	s2	b7	F1	w	R	AB
2020-01-28	R	ml02	Etosha	m	l	p2	bL	LIRJ	cR	O2	s2	b7	F2	t	L	ABC
2020-01-28	R	ml02	Etosha	m	l	p2	bL	LIRJ	cR	O2	s2	b7	F1	w	R	ABCD
2020-01-28	R	ml02	Etosha	m	l	p2	bL	LIRJ	cR	O2	s2	b2	F2	w	R	AB
2020-01-28	R	ml02	Etosha	m	l	p2	bL	LIRJ	cR	O2	s2	b2	F2	w	R	AB
2020-01-28	R	ml02	Etosha	m	l	p2	bL	LIRJ	cR	O2	s2	b7	F8	w	L	ABC
2020-01-28	R	ml02	Etosha	m	l	p2	bL	LIRJ	cR	O2	s2	b2	F1	w	R	AB
2020-01-28	R	ml02	Etosha	m	l	p2	bL	LIRJ	cR	O2	s2	b2	F1	w	R	ABC
2020-01-28	R	ml02	Etosha	m	l	p2	bL	LIRJ	cR	O2	s2	b7	F1	w	R	ABC
2020-01-28	R	ml02	Etosha	m	l	p2	bL	LIRJ	cR	O2	s2	b2	F1	w	R	AB
2020-01-28	R	ml02	Etosha	m	l	p2	bL	LIRJ	cR	O2	s2	b2	F1	w	R	AB
2020-01-28	R	ml02	Etosha	m	l	p2	bL	LIRJ	cR	O2	s2	b7	F1	w	R	ABCD
2020-01-28	R	ml02	Etosha	m	l	p2	bL	LIRJ	cR	O2	s2	b7	F1	w	L	ABCD
2020-01-28	R	ml02	Etosha	m	l	p2	bL	LIRJ	cR	O2	s2	b7	F6	p	R	A
2020-01-28	R	ml02	Etosha	m	l	p2	bL	LIRJ	cR	O2	s2	b7	F1	p	F	A
2020-01-28	R	ml02	Etosha	m	l	p2	bL	LIRJ	cR	O2	s2	b2	F2	w	R	AB
2020-01-28	R	ml02	Etosha	m	l	p2	bL	LIRJ	cR	O2	s2	b2	F2	w	R	AB
2020-01-28	R	ml02	Etosha	m	l	p2	bL	LIRJ	cR	O2	s2	b2	F2	w	R	AB
2020-01-28	R	ml02	Etosha	m	l	p2	bL	LIRJ	cR	O2	s2	b2	F1	p	F	A
2020-01-28	R	ml02	Etosha	m	l	p2	bL	LIRJ	cR	O2	s2	b2	F1	p	R	A
2020-01-28	R	ml02	Etosha	m	l	p2	bL	LIRJ	cR	O2	s2	b2	F1	w	F	AB
2020-01-28	R	ml02	Etosha	m	l	p2	bL	LIRJ	cR	O2	s2	b2	F1	w	F	AB
2020-01-29	R	ml03	Etosha	m	l	p2	bR	2I	c2	O2	s2	d2	T	w	L	ABCDE
2020-01-29	R	ml03	Etosha	m	l	p2	bR	2I	c2	O2	s2	d2	T	NA	NA	NA
2020-01-29	R	ml03	Etosha	m	l	p2	bR	2I	c2	O2	s2	d2	T	t	R	ABCDEF
2020-01-29	R	ml03	Etosha	m	l	p2	bR	2I	c2	O2	s2	d2	T	w	F	ABCD
2020-01-29	R	ml03	Etosha	m	l	p2	bR	2I	c2	O2	s2	d2	T	w	F	ABC
2020-01-29	R	ml03	Etosha	m	l	p2	bR	2I	c2	O2	s2	d2	T	w	F	ABC
2020-01-29	R	ml03	Etosha	m	l	p2	bR	2I	c2	O2	s2	d2	T	w	F	ABC
2020-01-29	R	ml03	Etosha	m	l	p2	bR	2I	c2	O2	s2	d2	T	NA	F	BC
2020-01-30	R	ml03	Etosha	m	l	p2	bR	2I	c2	O2	s2	d2	T	NA	F	BC
2020-01-30	Ca	ml03	Etosha	m	l	p2	bR	2I	c2	O2	s2	d2	T	NA	NA	ABC
2020-01-30	Ca	ml03	Etosha	m	l	p2	bR	2I	c2	O2	s2	d2	T	NA	NA	ABC
2020-01-30	Ca	ml03	Etosha	m	l	p2	bR	2I	c2	O2	s2	d2	T	NA	NA	ABCD
2020-01-30	Ca	ml03	Etosha	m	l	p2	bR	2I	c2	O2	s2	d2	T	NA	NA	ABC
2020-01-30	Ca	ml03	Etosha	m	l	p2	bR	2I	c2	O2	s2	d2	T	NA	NA	ABC
2020-01-30	Ca	ml03	Etosha	m	l	p2	bR	2I	c2	O2	s2	d3	O	p	F	A
2020-01-30	Ca	ma01	Etosha	m	a	p2	bR	LJRI	cL	N2	s2	d2	T	NA	NA	ABC
2020-01-30	Ca	ma01	Etosha	m	a	p2	bR	LJRI	cL	N2	s2	d2	T	NA	NA	ABC
2020-01-30	Ca	ma01	Etosha	m	a	p2	bR	LJRI	cL	N2	s2	d2	T	NA	NA	ABC
2020-01-30	J	ma02	Etosha	m	a	p2	b2	2I	c0	O2	s2	d3	T	NA	F	BC
2020-01-30	J	ma02	Etosha	m	a	p2	b2	2I	c0	O2	s2	d2	T	NA	NA	ABCD
2020-01-30	J	ma02	Etosha	m	a	p2	b2	2I	c0	O2	s2	d2	T	NA	NA	ABC
2020-01-30	J	ma02	Etosha	m	a	p2	b2	2I	c0	O2	s2	d3	T	NA	F	BCDE
2020-01-30	J	ma02	Etosha	m	a	p2	b2	2I	c0	O2	s2	e1	F1	p	F	A
2020-01-30	J	fl02	Etosha	f	l	p2	bL	LIRJ	c2	O2	s2	d2	T	NA	F	ABCDEF
2020-01-30	J	fl02	Etosha	f	l	p2	bL	LIRJ	c2	O2	s2	b1	F1	w	F	AB
2020-01-30	R	ml02	Etosha	m	l	p2	bL	LIRJ	cR	O2	s2	e1	O	p	F	A
2020-01-30	R	ma02	Etosha	m	a	p2	b2	2I	c0	O2	s2	e1	O	p	F	A
2020-01-30	J	fs01	Etosha	f	s	p2	bL	2I	c0	O2	s2	b2	F3	w	F	ABC
2020-01-30	J	fs01	Etosha	f	s	p2	bL	2I	c0	O2	s2	b2	F3	p	F	A
2020-01-30	J	fs01	Etosha	f	s	p2	bL	2I	c0	O2	s2	b2	F3	p	F	A
2020-01-30	J	fs01	Etosha	f	s	p2	bL	2I	c0	O2	s2	b2	F3	p	R	A
2020-01-30	J	fs01	Etosha	f	s	p2	bL	2I	c0	O2	s2	b2	F1	w	F	ABC
